# Supplementary material for: Genomic analysis of Leptospira interrogans serovar Paidjan and Dadas isolates from carrier dogs and comparative genomic analysis to detect genes under positive selection
Source: BMC Genomics. 2019 Mar 4;20:168. doi: 10.1186/s12864-019-5562-z (PMC6399948; doi:10.1186/s12864-019-5562-z)
Supplement: Supplementary file 1 — Tables S1-S9. Genomic characterization of Thai L. interrogans serovar Paidjan strain CUDO5 and serovar Dadas strain CUDO8. (XLSX 158 kb) [file 12864_2019_5562_MOESM1_ESM.xlsx]

## Sheet: Table 1
Additional file 1 Table 1. Sub-system annotation by RAST of all analyzed Leptospira strains
Subsystem feature	Pathogenic																					Intermediate		Non-pathogenic
	CUDO5	CUDO8	LA	LIC	AUT	DJAS	BTV	BTL	CAN	GRP	PMN	PYR	HJ	CYN	NOGU	LBL	WEIL	ALEX	ALS	SANTA	KMET	LINC	WOLF	LBF
Cofactors, Vitamins, Prosthetic Groups, Pigments	284	291	290	280	283	272	268	271	239	280	267	283	283	198	160	172	140	179	186	140	204	179	192	148
Cell Wall and Capsule	131	115	129	129	121	115	114	129	124	114	112	130	102	97	90	86	88	121	119	94	120	67	64	78
Virulence, Disease and Defense	45	56	38	44	49	53	36	52	59	47	55	46	48	40	43	60	44	52	49	43	52	75	75	67
Potassium metabolism	13	13	13	13	13	13	13	13	13	13	13	13	13	13	13	10	13	16	14	13	13	14	14	6
Photosynthesis	0	0	0	0	0	0	0	0	0	0	0	0	0	0	0	0	0	0	0	0	0	0	0	0
Miscellaneous	17	16	16	16	16	16	16	16	17	16	17	16	16	17	17	17	16	17	21	17	20	22	20	17
Phages, Prophages, Transposable elements, Plasmids	1	1	0	0	1	0	1	2	0	1	0	3	0	1	2	0	2	2	0	2	6	5	1	1
Membrane Transport	32	39	30	31	33	45	30	37	42	31	43	31	30	29	29	16	15	18	33	27	32	38	37	35
Iron acquisition and metabolism	2	2	2	2	2	2	2	2	2	2	2	2	2	2	1	1	1	1	1	1	1	9	8	6
RNA Metabolism	288	296	396	372	282	261	253	264	198	275	254	278	286	124	109	101	91	101	113	103	106	104	116	99
Nucleosides and Nucleotides	54	59	54	54	49	58	54	54	49	58	58	56	54	45	51	51	48	48	52	48	53	52	53	53
Protein Metabolism	159	167	148	148	158	149	148	148	242	145	174	152	140	164	169	194	195	210	176	199	182	175	182	161
Cell Division and Cell Cycle	40	39	35	34	48	35	37	36	37	41	33	38	39	34	31	32	40	38	31	35	32	34	31	13
Motility and Chemotaxis	103	105	103	102	102	102	103	102	103	102	102	103	102	101	104	101	100	100	107	105	101	100	100	90
Regulation and Cell signaling	39	40	39	36	43	40	36	41	40	45	35	35	36	36	32	30	38	48	54	38	46	47	42	65
Secondary Metabolism	4	4	4	4	4	4	4	4	4	4	4	4	4	4	4	4	4	4	4	4	4	4	4	4
DNA Metabolism	70	71	65	66	65	65	66	66	71	66	72	66	69	67	65	60	66	61	62	65	60	61	70	51
Fatty Acids, Lipids, and Isoprenoids	95	99	95	95	97	98	97	95	81	84	83	95	97	84	77	93	95	103	115	95	90	91	105	92
Nitrogen Metabolism	6	6	6	6	6	6	6	6	6	6	6	6	6	6	6	5	6	6	33	6	9	35	38	39
Dormancy and Sporulation	3	2	2	2	3	2	3	3	3	2	3	3	2	3	3	3	3	3	3	3	3	3	4	4
Respiration	57	60	60	58	59	58	58	58	51	59	59	59	59	51	61	56	58	58	66	55	64	70	71	68
Stress Response	72	72	72	72	70	72	73	72	72	72	77	71	72	72	72	63	69	69	114	64	98	98	80	98
Metabolism of Aromatic Compounds	3	3	3	3	3	3	3	3	3	3	3	3	3	3	3	1	3	3	7	3	5	5	7	1
Amino Acids and Derivatives	194	192	190	184	188	190	191	193	190	188	190	191	193	190	184	198	180	189	222	169	223	233	239	214
Sulfur Metabolism	19	19	19	19	19	19	19	19	19	19	19	19	19	19	19	20	21	21	22	20	22	9	23	12
Phosphorus Metabolism	16	14	14	14	14	14	14	16	14	15	14	14	14	14	14	13	13	13	13	13	13	27	17	15
Carbohydrates	149	155	129	128	153	150	149	147	152	151	151	156	150	152	156	163	165	160	165	151	171	179	172	168
Total	1896	1936	1952	1912	1881	1842	1794	1849	1831	1839	1846	1873	1839	1566	1515	1550	1514	1641	1782	1513	1730	1736	1765	1605

## Sheet: Table 2
Additional file 1 Table 2. Predicted bacteriophage of all analyzed Leptospira strains
Species	Region	Size (kp)	Completeness (Score)	Position	G+C%	Most common phage
L. interrogans sv. Paidjan strain CUDO5	NKYH02000007.1	11.4	incomplete (10)	31010-42412	32.18	PHAGE_Sphing_PAU_NC_019521
	NKYH02000007.1	9.8	incomplete (20)	81232-91130	33.73	PHAGE_Synech_ACG_2014f_NC_026927
	NKYH02000013.1	9.3	incomplete (10)	14734-24128	37.82	PHAGE_Synech_ACG_2014b_NC_027130
	NKYH02000038.1	6.1	incomplete (40)	1986-8162	40.02	PHAGE_Psychr_pOW20_A_NC_020841
L. interrogans sv. Dadas strain CUDO8	NKYG01000003.1	8.8	incomplete (30)	81282-90113	39.4	PHAGE_Psychr_pOW20_A_NC_020841
	NKYG01000009.1	11.4	incomplete (10)	43676-55075	32.23	PHAGE_Sphing_PAU_NC_019521
	NKYG01000014.1	7	incomplete (10)	23328-30404	36.56	PHAGE_Synech_ACG_2014f_NC_026927
	NKYG01000015.1	9.3	incomplete (10)	14664-24061	37.88	PHAGE_Synech_ACG_2014b_NC_027130
	NKYG01000027.1	6.1	incomplete (40)	18924-25091	40.32	PHAGE_Psychr_pOW20_A_NC_020841
L. interrogans sv. Lai	NC_004342.2	6.2	incomplete (40)	1065068-1071289	39.86	PHAGE_Pseudo_LMA2_NC_011166
	NC_004342.2	6.9	incomplete (10)	1570617-1577565	36.36	PHAGE_Synech_ACG_2014f_NC_026927
	NC_004342.2	11.3	incomplete (10)	1653919-1665310	32.22	PHAGE_Sphing_PAU_NC_019521
	NC_004342.2	9.4	incomplete (10)	2899919-2909391	37.85	PHAGE_Synech_ACG_2014b_NC_027130
	NC_004342.2	7.9	incomplete (10)	3929157-3937070	37.91	PHAGE_Synech_S_SSM4_NC_020875
L. interrogans sv. Copenhagen	NC_005823.1	9.4	incomplete (10)	1386696-1396168	37.81	PHAGE_Bacill_SP_15_NC_031245
	NC_005823.1	11.4	incomplete (10)	2563748-2575150	32.29	PHAGE_Sphing_PAU_NC_019521
	NC_005823.1	11.6	incomplete (10)	2647580-2659185	35.37	PHAGE_Synech_S_CAM7_NC_031927
	NC_005823.1	6.2	incomplete (40)	3152985-3159188	39.89	PHAGE_Pseudo_LMA2_NC_011166
L. interrogans sv. Authumnalis	NZ_AHNF02000104.1	11.6	incomplete (10)	86415-98020	35.28	PHAGE_Synech_S_CAM7_NC_031927
	NZ_AHNF02000104.1	11.3	incomplete (10)	161698-173090	32.19	PHAGE_Sphing_PAU_NC_019521
	NZ_AHNF02000094.1	5.5	incomplete (50)	132-5697	39.8	PHAGE_Sulfol_7_NC_013588
	NZ_AHNF02000040.1	8	incomplete (30)	50484-58565	41.9	PHAGE_Lactob_LBR48_NC_027990
	NZ_AHNF02000040.1	9.7	incomplete (30)	62932-72679	42.27	PHAGE_Lister_B054_NC_009813
	NZ_AHNF02000040.1	9.4	incomplete (10)	174290-183703	37.88	PHAGE_Bacill_SP_15_NC_031245
	NZ_AHNF02000031.1	6.1	incomplete (40)	149134-155301	40.29	PHAGE_Psychr_pOW20_A_NC_020841
L. interrogans sv. Djasiman	NZ_AFMB02000163.1	7	incomplete (10)	94406-101482	36.46	PHAGE_Synech_S_CAM7_NC_031927
	NZ_AFMB02000127.1	6.1	incomplete (40)	17885-24067	39.84	PHAGE_Psychr_pOW20_A_NC_020841
	NZ_AFMB02000117.1	6.9	incomplete (10)	189-7093	33.61	PHAGE_Entero_phi92_NC_023693
	NZ_AFMB02000021.1	9.3	incomplete (10)	14544-23937	37.88	PHAGE_Synech_ACG_2014b_NC_027130
L. interrogans sv. Batislava	NZ_CP011410.1	9.3	questionable (90)	1047109-1056494	35.22	PHAGE_Mannhe_vB_MhS_1152AP2_NC_028956
	NZ_CP011410.1	6.1	incomplete (40)	1094464-1100595	39.99	PHAGE_Psychr_pOW20_A_NC_020841
	NZ_CP011410.1	8.5	incomplete (20)	2003227-2011817	39.73	PHAGE_Salisa_1_NC_017983
	NZ_CP011410.1	10.1	incomplete (10)	2662600-2672758	32.32	PHAGE_Sphing_PAU_NC_019521
	NZ_CP011410.1	10.9	incomplete (60)	2724492-2735406	31.74	PHAGE_Synech_S_CRM01_NC_015569
	NZ_CP011410.1	9.3	incomplete (10)	2995666-3005060	37.94	PHAGE_Synech_ACG_2014b_NC_027130
L. interrogans sv. Bataviae	NZ_AHND02000072.1	9.4	incomplete (10)	155455-164869	37.93	PHAGE_Bacill_SP_15_NC_031245
	NZ_AHND02000042.1	4.8	incomplete (50)	77906-82785	37.58	PHAGE_Bacill_G_NC_023719
	NZ_AHND02000034.1	6.1	incomplete (40)	24658-30822	40.08	PHAGE_Psychr_pOW20_A_NC_020841
	NZ_AHND02000012.1	12.9	incomplete (30)	11410-24309	32.99	PHAGE_Sphing_PAU_NC_019521
L. interrogans sv. Canicola	NZ_AKWU02000084.1	11.4	incomplete (10)	159741-171148	32.33	PHAGE_Sphing_PAU_NC_019521
	NZ_AKWU02000034.1	13.2	incomplete (10)	13843-27118	36.8	PHAGE_Synech_ACG_2014b_NC_027130
	NZ_AKWU02000033.1	7	incomplete (10)	10695-17771	36.54	PHAGE_Synech_S_CAM7_NC_031927
	NZ_AKWU02000010.1	6.1	incomplete (40)	26468-32632	39.92	PHAGE_Psychr_pOW20_A_NC_020841
L. interrogans sv. Grippotyphosa	NZ_AHNJ02000042.1	6.1	incomplete (40)	374401-380547	40.17	PHAGE_Psychr_pOW20_A_NC_020841
	NZ_AHNJ02000034.1	9.4	incomplete (10)	158771-168185	37.76	PHAGE_Bacill_SP_15_NC_031245
	NZ_AHNJ02000028.1	8	incomplete (30)	144410-152494	41.82	PHAGE_Lactob_LBR48_NC_027990
	NZ_AHNJ02000028.1	9.7	incomplete (30)	156852-166590	42.37	PHAGE_Lister_B054_NC_009813
	NZ_AHNJ02000016.1	11.3	incomplete (10)	89745-101137	32.13	PHAGE_Sphing_PAU_NC_019521
	NZ_AHNJ02000016.1	11.6	incomplete (10)	164815-176420	35.23	PHAGE_Synech_S_CAM7_NC_031927
L. interrogans sv. Pomona	NZ_LUHH01000015.1	8.7	incomplete (10)	24422-33126	39.75	PHAGE_Mannhe_vB_MhS_587AP2_NC_028743
	NZ_LUHH01000031.1	6.1	incomplete (40)	1045643-1051804	39.94	PHAGE_Psychr_pOW20_A_NC_020841
	NZ_LUHH01000031.1	7	incomplete (10)	1357698-1364774	36.47	PHAGE_Synech_S_CAM7_NC_031927
	NZ_LUHH01000031.1	16.1	incomplete (30)	1366416-1382593	33.41	PHAGE_Sphing_PAU_NC_019521
	NZ_LUHH01000031.1	9.4	incomplete (10)	2561484-2570897	37.93	PHAGE_Synech_ACG_2014b_NC_027130
L. interrogans sv. Pyrogenes	NZ_AHNH02000067.1	9.4	incomplete (10)	89898-99312	37.89	PHAGE_Bacill_SP_15_NC_031245
	NZ_AHNH02000043.1	8.7	incomplete (10)	47468-56216	35.76	PHAGE_Synech_S_CAM7_NC_031927
	NZ_AHNH02000043.1	7	incomplete (10)	69660-76736	36.48	PHAGE_Synech_ACG_2014f_NC_026927
	NZ_AHNH02000028.1	11.2	incomplete (10)	83295-94584	32.21	PHAGE_Sphing_PAU_NC_019521
	NZ_AHNH02000001.1	6.1	incomplete (40)	51450-57614	39.98	PHAGE_Psychr_pOW20_A_NC_020841
L. interrogans sv. Harjo	NZ_CP012603.1	10	incomplete	1-10042	32.91	PHAGE_Mycoba_Firecracker_NC_023712
	NZ_CP012603.1	10.8	incomplete	670902-681775	36.6	PHAGE_Plankt_PaV_LD_NC_016564
	NZ_CP012603.1	5.6	incomplete	1718698-1724345	38.88	PHAGE_Escher_phAPEC8_NC_020079
	NZ_CP012603.1	9.3	incomplete	2924975-2934368	37.9	PHAGE_Synech_ACG_2014b_NC_027130
L. kirschneri sv. Cyn	NZ_AHMN02000020.1	9.3	incomplete (10)	180029-189418	38.7	PHAGE_Bacill_SP_15_NC_031245
	NZ_AHMN02000010.1	6.5	incomplete (40)	69382-75899	40.43	PHAGE_Lactob_LBR48_NC_027990
	NZ_AHMN02000004.1	7	incomplete (10)	231222-238299	36.87	PHAGE_Synech_S_CAM7_NC_031927
	NZ_AHMN02000004.1	7.6	incomplete (50)	249254-256883	33.5	PHAGE_Paenib_Tripp_NC_028930
	NZ_AHMN02000004.1	10.2	incomplete (10)	310093-320333	33.22	PHAGE_Sphing_PAU_NC_019521
L. noguchii	NZ_AKWY02000034.1	6.9	incomplete (10)	165324-172275	36.45	PHAGE_Synech_ACG_2014f_NC_026927
	NZ_AKWY02000034.1	6.9	incomplete (20)	174703-181613	34.64	PHAGE_Entero_phi92_NC_023693
	NZ_AKWY02000034.1	9.3	incomplete (10)	251035-260361	32.29	PHAGE_Entero_phi92_NC_023693
	NZ_AKWY02000034.1	9.4	incomplete (30)	667956-677396	42.94	PHAGE_Lister_B054_NC_009813
	NZ_AKWY02000034.1	8	incomplete (30)	681763-689829	42.39	PHAGE_Bdello_phi1422_NC_019525
	NZ_AKWY02000031.1	8	incomplete (40)	146393-154461	42.42	PHAGE_Bdello_phi1422_NC_019525
	NZ_AKWY02000031.1	9.4	incomplete (30)	158828-168268	42.94	PHAGE_Lister_B054_NC_009813
	NZ_AKWY02000018.1	8	incomplete (30)	822-8888	42.39	PHAGE_Bdello_phi1422_NC_019525
	NZ_AKWY02000018.1	9.4	incomplete (30)	13255-22695	42.94	PHAGE_Lister_B054_NC_009813
	NZ_AKWY02000016.1	8	incomplete (30)	822-8888	42.39	PHAGE_Bdello_phi1422_NC_019525
	NZ_AKWY02000016.1	9.4	incomplete (30)	13255-22695	42.94	PHAGE_Lister_B054_NC_009813
	NZ_AKWY02000010.1	9.4	incomplete (10)	120718-130133	38.3	PHAGE_Bacill_SP_15_NC_031245
L. borgpetersenii sv. Harjo (TypeA)	NC_008508.1	7.8	incomplete (30)	1250984-1258819	41.83	PHAGE_Synech_S_CAM3_NC_031906
	NC_008508.1	9.5	incomplete (10)	1448982-1458517	35.65	PHAGE_Sphing_PAU_NC_019521
	NC_008508.1	11.2	incomplete (50)	1742464-1753715	39.51	PHAGE_Shigel_Sf6_NC_005344
	NC_008508.1	6.5	incomplete (30)	1873329-1879904	39.61	PHAGE_Salisa_1_NC_017983
L. weilii	NZ_AHNC02000035.1	7.5	incomplete (10)	59792-67309	40.49	PHAGE_Gordon_Zirinka_NC_031097
	NZ_AHNC02000023.1	7.9	incomplete (50)	2199857	41.41	PHAGE_Lister_LP_037_NC_021787
L. alexanderi	NZ_AHMT02000052.1	13.8	incomplete (10)	69235-83053	36.91	PHAGE_Synech_S_CAM7_NC_031927
	NZ_AHMT02000052.1	7.6	incomplete (30)	105449-113078	35.96	PHAGE_Synech_ACG_2014f_NC_026927
	NZ_AHMT02000052.1	11.7	incomplete (30)	176569-188315	37.29	PHAGE_Sphing_PAU_NC_019521
	NZ_AHMT02000047.1	7.2	incomplete (50)	69-7353	37.21	PHAGE_Synech_S_CAM3_NC_031906
	NZ_AHMT02000041.1	4.1	incomplete (30)	10893-15010	37.4	PHAGE_Entero_N15_NC_001901
	NZ_AHMT02000027.1	6.5	incomplete (60)	851-7419	39.17	PHAGE_Sodali_phiSG1_NC_007902
L. alstonii	NZ_CP015217.1	8.6	incomplete (30)	1220702-1229357	42.03	PHAGE_Lactob_LBR48_NC_027990
	NZ_CP015217.1	7	incomplete (10)	1588955-1596032	40.92	PHAGE_Entero_phi92_NC_023693
L. santarosai	NZ_CP006694.1	7.7	incomplete (10)	572634-580349	40.85	PHAGE_Synech_S_CAM7_NC_031927
	NZ_CP006694.1	9.8	incomplete (50)	2669638-2679494	39.96	PHAGE_Mycoba_Panchino_NC_031281
L. kmetyi sv. Malaysia	NZ_AHMP02000003.1	14.1	incomplete (50)	1426148-1440340	44.61	PHAGE_Deep_s_D6E_NC_019544
L. licerasiae sv. Varillal	NZ_CP006694.1	7.7	incomplete (10)	572634-580349	40.85	PHAGE_Synech_S_CAM7_NC_031927
	NZ_CP006694.1	9.8	incomplete (50)	2669638-2679494	39.96	PHAGE_Mycoba_Panchino_NC_031281
L. wolffii sv. Khorat	NZ_AKWX02000013.1	5	incomplete (10)	340454-345523	38.38	PHAGE_Pseudo_MD8_NC_031091
L. biflexa sv. Patoc I	NC_010602.1	13.8	incomplete (10)	2110846-2124736	36.18	PHAGE_Synech_S_CAM7_NC_031927

## Sheet: Table 3
Additional file 1 Table 3. Directed repeats, number of spacers and CRISPR subtype based on Cas proteins of Leptospira in this study
Species	Direct repeat consensus	Number of spacers	Predicted CRISR subtype based on Cas protein
L. interrogans sv. Paidjan strain CUDO5	GTGCTCAACGCCTAACGGCATCAAAGTTATATTCAG	3	I-B, I-C
	GTGCTCAACGCCTACCGGCATCAAAGTTATATTCAGA	3
	GTGCTCAACGCCTAACGGCATCAAAGTTATATTCAG	5
	TTGTAAATTCTGTAGTTGTCCTATTTCCTTAGGAA	10
L. interrogans sv. Dadas strain CUDO8	TTGTAAATTCTGTAGTTGTCCTATTTCCTTAGGAA	10	I-B, I-C
	AACTCACAACTCTTCCGAAAGAAATCGGACAACTACAGAATTTACAA	11
	TGCTCAACGCCTAACGGCATCAAAGTTATATTCAG	3
	GTGCTCAACGCCTAACGGCATCAAAGTTATATTCAG	12
L. interrogans sv. Lai	TTGTAAATTCTGTAGTTGTCCTATTTCCTTAGGAA	9	I-B, I-C
	TCTGAATATAACTTTGATGCCGTTAGGCGTTGAGCAC	3
	CTGAATATAACTTTGATGCCGTTAGGCGTTGAGCAC	4
	CTGAATATAACTTTGATGCCGTTAGGCGTTGAGCAC	4
	CTGAATATAACTTTGATGCCGTTAGGCGTTGAGCAC	4
	CTTCCTAAAGAAATTGGACAACTACAGAATTTGAAA	8
L. interrogans sv. Copenhagen	GTGCTCAACGCCTAACGGCATCAAAGTTATATTCAGA	3	I-B, I-C
L. interrogans sv. Authumnalis	GTGCTCAACGCCTAACGGCATCAAAGTTATATTCAG	6	I-B, I-C
	GTGCTCAACGCCTAACGGCATCAAAGTTATATTCAG	5
	GTGCTCAACGCCTAACGGCATCAAAGTTATATTCAG	12
	TTTCAATGCACTTCCTCTTGAATAAGAGAAAGAAAC	3
	TTGTAAATTCTGTAGTTGTCCTATTTCCTTAGGAA	10
L. interrogans sv. Djasiman	GTTTCTTTCTCTTATTCAAGAGGAAGTGCATTGAAA	3	I-B, I-C
	AGTTGTCCGATTTCTTTCGGAAGAGTTGTGAGTTGGTTAT	13
	CTGAATATAACTTTGATGCCGTTAGGCGTTGAGCAC	12
	CTGAATATAACTTTGATGCCGTTAGGCGTTGAGCAC	9
L. interrogans sv. Batislava	GTTTCTTTCTCTTATTCAAGAGGAAGTGCATTGAAA	3	I-B, I-C
	GTGCTCAACGCCTAACGGCATCAAAGTTATATTCAG	6
	GTGCTCAACGCCTACCGGCATCAAAGTTATATTCAGA	4
L. interrogans sv. Bataviae	CTGAATATAACTTTGATGCCGGTAGGCGTTGAGCACC	3	I-B, I-C
	CTGAATATAACTTTGATGCCGTTAGGCGTTGAGCAC	8
	TTGTAAATTCTGTAGTTGTCCTATTTCCTTAGGAA	9
L. interrogans sv. Canicola	CTGAATATAACTTTGATGCCGTTAGGCGTTGAGCAC	15	I-B, I-C
	CTGAATATAACTTTGATGCCGTTAGGCGTTGAGCAC	6
L. interrogans sv. Grippotyphosa	TTTCAATGCACTTCCTCTTGAATAAGAGAAAGAAACG	3	I-B, I-C
	ACCAACTCACAACTCTTCCAAAAGAAATCGGACAACTACAGAATTTGCAA	10
	TTGTAAATTCTGTAGTTGTCCTATTTCCTTAGGAA	9
	CTGAATATAACTTTGATGCCGTTAGGCGTTGAGCAC	21
	CTGAATATAACTTTGATGCCGTTAGGCGTTGAGCAC	3
	CTGAATATAACTTTGATGCCGTTAGGCGTTGAGCAC	4
L. interrogans sv. Pomona	TTGTAAATTCTGTAGTTGTCCTATTTCCTTAGGAAG	9	I-B, I-C
L. interrogans sv. Pyrogenes	TTGTAAATTCTGTAGTTGTCCTATTTCCTTAGGAA	9	I-B, I-C
	CTGAATATAACTTTGATGCCGTTAGGCGTTGAGCAC	6
L. interrogans sv. Harjo	CTGAATATAACTTTGATGCCGTTAGGCGTTGAGCAC	11	I-B, I-C
	ATATTACCCTGAATATAACTTTGATGCCGGTAGGCGTTGAGCACACGGA	3
	CTGAATATAACTTTGATGCCGTTAGGCGTTGAGCAC	4
	CTGAATATAACTTTGATGCCGTTAGGCGTTGAGCAC	4
L. kirschneri sv. Cyn	GTGCTCAACGCCTTACGGCATCAAAGTTAAGTTCAG	5	I-B, I-C
	TCCTTCTTAAACAAAGGAAGAAAC	3
	GTTTCAATCCGCTTCCTTTGCGAACAAAGGAAGAAACA	3
	AGTTTCAATCCGCTTCCTTCTTAAACAAAGGAAGAAAC	2
	ATTTCTTTCTCTTATTAAAGAGGAAGTGGATTGAAAC	3
L. noguchii	GTTTCAATCCACTTCCTTTTTAAACCAAGGAAGAAAC	7	I-C
	GTTTCTTCTTCTTACTTTAGAGGAAGTGGATTGAAAC	9
	TGTTTCAATCCGCTTCCTCTTTAATAAGAGAAAGAAAT	5
	GTTTCAATCCACTTCCTTCACAAACAAAGGAAGAAAT	5
	GTTTCAATCCACTCTTCTCTAAAAGAAGAGATTAAAC	13
	GTTTCTTTCTCTTGTTTGAGAGGAAGTGGATTGAAAC	10
	AAATTCAATACTTGTAAATTCTGTAGTTGTCCGATTTCTT	10
L. borgpetersenii sv. Harjo (TypeA)	Direct repeat not identified	0	I-A, I-E
L. weilii	CTTTTCCCCACATGCGTGGGGTTGAACCG	7	I-E
	CTTTTCCCCACACACGTGGGGTTGAACCG	16
L. alexanderi	TTCAACCCCACGTGTGTGGGGAAAAG	7	I-E
	CGGTTCAACCCCACGCATGTGGAGAATAG	15
	GGTTCAACCCCACGTGTGTGGGGAAAAG	25
L. alstonii	Direct repeat not identified	0	I-A
L. santarosai	CGGTTCAACCCCACGCATGTGGGGAAAAG	9	I-B, I-E
	CCACGGTTCAACCCCACGCATGTGGGGAAAAG	3
	CTTTTCCCCACATGCGTGGGGTTGAACC	5
	CTGAATATAACTTTGATGCCGTAAGGCGTTGAGCAC	3
L. kmetyi sv. Malaysia	Direct repeat not identified	0	I-A
L. licerasiae sv. Varillal	Direct repeat not identified	0	I-A, I-C
L. wolffii sv. Khorat	Direct repeat not identified	0	I-A
L. biflexa sv. Patoc I	CRISPR-Cas system not detected	0	CRISPR-Cas system not detected

## Sheet: Table 4
Additional file 1 Table 4. Predicted crRNA target of L. interrogans strains CUDO5 and CUDO8
Strain	Spacer	Target	Score
L. interrogans sv. Paidjan strain CUDO5	AGGTCCACCCCTTCCTGAGTAGACACAGGCAACGGA	Leptospira interrogans serovar Linhai str. 56609 plasmid lcp1, complete sequence(NZ_CP006725.1)	41
	CTGCAATCGTTACAGTTTTAAGAGAATCGAATG	Synechococcus phage ACG-2014b isolate Syn7803C100, complete genome(KJ019134)	22
	CTGCAATCGTTACAGTTTTAAGAGAATCGAATG	Synechococcus phage ACG-2014b isolate Syn7803C36, complete genome(KJ019161)	22
	CTGCAATCGTTACAGTTTTAAGAGAATCGAATG	Synechococcus phage ACG-2014b isolate Syn9311C4, complete genome(KJ019133)	22
	CTGCAATCGTTACAGTTTTAAGAGAATCGAATG	Synechococcus phage ACG-2014b isolate Syn7803C28, complete genome(KJ019154)	22
	CTGCAATCGTTACAGTTTTAAGAGAATCGAATG	Synechococcus phage ACG-2014b isolate Syn9311C1, complete genome(KJ019132)	22
	CTGCAATCGTTACAGTTTTAAGAGAATCGAATG	Synechococcus phage ACG-2014b isolate Syn7803US54, complete genome(KJ019109)	22
	CTGCAATCGTTACAGTTTTAAGAGAATCGAATG	Synechococcus phage ACG-2014b isolate Syn7803US56, complete genome(KJ019110)	22
	CTGCAATCGTTACAGTTTTAAGAGAATCGAATG	Synechococcus phage ACG-2014b isolate Syn7803C92, complete genome(KJ019061)	22
	CTGCAATCGTTACAGTTTTAAGAGAATCGAATG	Synechococcus phage ACG-2014b isolate Syn7803US53, complete genome(KJ019108)	22
	CTGCAATCGTTACAGTTTTAAGAGAATCGAATG	Synechococcus phage ACG-2014b isolate Syn7803US49, complete genome(KJ019104)	22
	CTGCAATCGTTACAGTTTTAAGAGAATCGAATG	Synechococcus phage ACG-2014b isolate Syn7803C91, complete genome(KJ019060)	22
	CTGCAATCGTTACAGTTTTAAGAGAATCGAATG	Synechococcus phage ACG-2014b isolate Syn7803C78, complete genome(KJ019051)	22
	CTGCAATCGTTACAGTTTTAAGAGAATCGAATG	Synechococcus phage ACG-2014b isolate Syn7803C76, complete genome(KJ019049)	22
	CTGCAATCGTTACAGTTTTAAGAGAATCGAATG	Synechococcus phage ACG-2014b isolate Syn7803C68, complete genome(KJ019043)	22
	CTGCAATCGTTACAGTTTTAAGAGAATCGAATG	Synechococcus phage ACG-2014b isolate Syn7803C66, complete genome(KJ019041)	22
	CTGCAATCGTTACAGTTTTAAGAGAATCGAATG	Synechococcus phage ACG-2014b isolate Syn7803C69, complete genome(KJ019044)	22
	CGTAAAACCAATGGGTTATAAAGTTAAATTCTTTT	Marinobacter adhaerens HP15 plasmid pHP-187, complete sequence(NC_017507.1)	22
	CATGAGAGATTTTGTTGAAATCTATTTCTATATCT	Bacillus cereus D17 plasmid, complete sequence(NZ_CP0092	22
	CATGAGAGATTTTGTTGAAATCTATTTCTATATCT	Bacillus cereus AH187 plasmid pAH187_270, complete sequence(NC_011655.1)	22
	CATGAGAGATTTTGTTGAAATCTATTTCTATATCT	Bacillus cereus ATCC 10987 plasmid pBc10987, complete sequence(NC_005707.1)	22
	CATGAGAGATTTTGTTGAAATCTATTTCTATATCT	Bacillus cereus NC7401 plasmid pNCcld DNA, complete sequence, strain: NC7401(NC_016792.1)	22
	CATGAGAGATTTTGTTGAAATCTATTTCTATATCT	Bacillus cereus H3081.97 plasmid pH308197_258, complete sequence(NC_011339.1)	22
	CATGAGAGATTTTGTTGAAATCTATTTCTATATCT	Bacillus cereus strain AH187 plasmid pCER270, complete sequence(NC_010924.1)	22
	TTAAAAGGAAAGGGGATATAACAATAAAATTTTTG	Leuconostoc kimchii IMSNU 11154 plasmid LkipL4704, complete sequence(NC_014132.1)	21
	CTGCAATCGTTATAGTTTTAAGAGAATCGAATG	Synechococcus phage ACG-2014b isolate Syn7803C67, complete genome(KJ019042)	20
	CAAGCGATCGCGGCGGCCAGACGCGCCCAGCCG	Rhizobium sp. N541 plasmid pRspN541e, complete sequence(NZ_CP013642.1)	20
	CAAGCGATCGCGGCGGCCAGACGCGCCCAGCCG	Rhizobium sp. N941 plasmid pRspN941e, complete sequence(NZ_CP013649.1)	20
	CAAGCGATCGCGGCGGCCAGACGCGCCCAGCCG	Rhizobium sp. N324 plasmid pRspN324e, complete sequence(NZ_CP013635.1)	20
	CAAGCGATCGCGGCGGCCAGACGCGCCCAGCCG	Rhodothermus marinus SG0.5JP17-172 plasmid pRHOM17201, complete sequence(NC_015970.1)	20
	CCGACACGATCGCGCAGCCGAAATCGAGGATGAAA	Neorhizobium galegae chromid pHAMBI1141a, complete sequence(NZ_HG938356.1)	20
L. interrogans sv. Dadas strain CUDO8	GGGAAAAAACTTTGAACTCAATGAATCCGAACTAAT	Leptospira phage LnoZ_CZ214, complete genome(KF114877)	42
	CGATTTAAACACAAGATGAGATATTACAATTCTCT	Leptospira interrogans serovar Linhai str. 56609 plasmid lcp3, complete sequence(NZ_CP006727.1)	38
	TTTCCAAAAAAATAAAGGAATTGATCAATATGGAA	Leptospira interrogans serovar Linhai str. 56609 plasmid lcp3, complete sequence(NZ_CP006727.1)	38
	CACTTAAATCTTATACTTGTTATTCCAATAAGTCT	Leptospira interrogans serovar Linhai str. 56609 plasmid lcp3, complete sequence(NZ_CP006727.1)	26
	GATTTACATCTTTTAAATAGTCTGCCATAATAACAT	Escherichia phage Av-05, complete genome(KM190144)	25
	GGTTAACATCCTGGAATTCATCACCAAAAATAATAT	Enterobacteria phage phi92, complete genome(FR775895)	25
	GAGTTGCGAGTTGGTTATTATGTAAATCCAACTC	Leptospira phage LnoZ_CZ214, complete genome(KF114877)	24
	TAGAATTATCTATCTTGAGCAAATCAAGATTCACACAT	Leptospira phage LnoZ_CZ214, complete genome(KF114877)	24
	AGTTTAAATCTTGAGATTCATCAACAATAATCCAAT	Cyanobacterium aponinum PCC 10605 plasmid pCYAN10605.01, complete sequence(NC_019777.1)	23
	AATTAAGATTTTGAAATTCATCTACAATAATAATTG	Prochlorococcus phage P-TIM68, complete genome(KM359505)	23
	AATTCAAGTTTTGAAATTCATCAACGATAATAATTG	Cyanophage S-RIM17 isolate R31_907 phosphate-starvation inducible protein (phoH) gene, partial cds(GQ284127)	23
	AATTCAAGTTTTGAAATTCATCAACGATAATAATTG	Cyanophage S-RIM17 isolate R32_907 phosphate-starvation inducible protein (phoH) gene, partial cds(GQ284126)	23
	AATTCAAGTTTTGAAATTCATCAACGATAATAATTG	Cyanophage S-RIM17 isolate R501_906 phosphate-starvation inducible protein (phoH) gene, partial cds(GQ284125)	23
	AATTCAAGTTTTGAAATTCATCAACGATAATAATTG	Cyanophage S-RIM17 isolate R3_904 phosphate-starvation inducible protein (phoH) gene, partial cds(GQ284124)	23
	AATTCAAGTTTTGAAATTCATCAACGATAATAATTG	Cyanophage S-RIM17 isolate R2_701 phosphate-starvation inducible protein (phoH) gene, partial cds(GQ284123)	23
	TTATCAAAATAATAAAGAAATTGATAAAGATGGAA	Bacteriophage bIL286, complete genome(AF323669)	23
	GAGTTGCGAGTTGGTTATCACTCAAATACAACTC	Leptospira phage LnoZ_CZ214, complete genome(KF114877)	22
	GAGTTGTGAGTTGGTTATTATGTAAATCCAACTC	Leptospira phage LnoZ_CZ214, complete genome(KF114877)	22
	TATAATTCGTCTTTCGTAATTAAACTAATAAACT	Geminocystis sp. NIES-3709 plasmid pGM3709_07 DNA, complete genome(NZ_AP014828.1)	22
	GGTTAATATCTTGAAACTCATCAATGATAATGAAAT	Glaciecola sp. 4H-3-7+YE-5 plasmid pGLAAG01, complete sequence(NC_015498.1)	22
	ATTAGAAAAAAACAAAGGAATTTATCTACATAAAC	Bacillus thuringiensis Bt18247 plasmid p174778, complete sequence(NZ_CP015251.1)	22
	TTTGCAAAAAAATCAAGGAATTGTTCTAATTGATG	Enterococcus sp. MN05 plasmid unnamed3 sequence(NZ_CP021876.1)	22
	TTTTCTTAAAAAGAAAGAAATTGATCTACATGTCG	Bacillus thuringiensis YBT-1518 plasmid pBMB0232, complete sequence(NC_022877.1)	22
	TTATCAAAATAATGAAGAAATTGATAAAGATGGAA	Lactobacillus phage LfeInf, complete genome(KP054477)	21
	GAGTCTCGAGTTGGTTATCACTCAAATCCAACTC	Leptospira phage LnoZ_CZ214, complete genome(KF114877)	21
	TTCTTTAAACATGATATAAGAGATTACAATTTCTT	Bacillus phage MG-B1, complete genome(KC685370)	20
	GAGTTGTATTTGAGTTATAACC	Leptospira interrogans serovar Linhai str. 56609 plasmid lcp2, complete sequence(NZ_CP006726.1)	20
	GAATTGTATTTGAGTAATAACC	Leptospira phage LnoZ_CZ214, complete genome(KF114877)	20
	GAGTTGCGAGTTGGTTATCACTCAAATACAACTC	Leptospira phage LnoZ_CZ214, complete genome(KF114877)	20
	GAGTTGCGAGTTGGTTATTATGTAAATCCAACTC	Leptospira phage LnoZ_CZ214, complete genome(KF114877)	20
	GATTAACATCCTGTAACTCAGCCAACATAATAAAAA	Escherichia coli strain S50 plasmid A, complete sequence(NZ_CP010239.1)	20
	CATTAATATCTTGAGCCTCATCAACCAATATAAAAT	Campylobacter iguaniorum strain 1485E plasmid pCIG1485E, complete sequence(NZ_CP009044.1)	20
	GATTAACATCCTGTAACTCAGCCAACATAATAAAAA	Escherichia coli strain S50 plasmid A, complete sequence(NZ_CP010239.1)	20
	GATTAACATCCTGTAACTCAGCCAACATAATAAAAA	Enterobacteria phage 2851, complete genome(FM180578)	20
	GATTAACATCCTGTAACTCAGCCAACATAATAAAAA	Stx2-converting phage 1717, complete genome(FJ188381)	20
	GATTAACATCCTGTAACTCAGCCAACATAATAAAAA	Stx2-converting phage Stx2a_WGPS4 proviral DNA, complete genome(AP012538)	20
	GATTAACATCCTGTAACTCAGCCAACATAATAAAAA	Stx2-converting phage Stx2a_WGPS8 proviral DNA, complete genome(AP012540)	20
	GATTAACATCCTGTAACTCAGCCAACATAATAAAAA	Stx2-converting phage Stx2a_WGPS6 proviral DNA, complete genome(AP012539)	20
	GATTAACATCCTGTAACTCAGCCAACATAATAAAAA	Stx2-converting phage Stx2a_F349 proviral DNA, complete genome(AP012530)	20
	GATTAACATCCTGTAACTCAGCCAACATAATAAAAA	Phage BP-4795 complete genome(AJ556162)	20

## Sheet: Table 5
Additional file 1 Table 5. Overall predicted virulence factors in L. interrogans serovar Paidjan strains CUDO5
Query_id	Subject_id	Gene annotation	Length	Query_length	Query_start	Query_stop	Subject_start	Subject_stop	E-value	Identity
PQL62763.1	VFG021827(gb|NP_215862)	(mbtN) Acyl-CoA dehydrogenase MbtN [mycobactin (IA031)] [Mycobacterium tuberculosis H37Rv]	297	376	85	370	80	366	2e-18	25.25
PQL62776.1	VFG001386(gb|NP_215271)	(phoP) Possible two component system response transcriptional positive regulator PhoP [PhoP (VF0286)] [Mycobacterium tuberculosis H37Rv]	125	162	6	130	23	138	2e-10	26.4
PQL62781.1	VFG000077(gb|NP_465991)	(clpP) ATP-dependent Clp protease proteolytic subunit [ClpP (VF0074)] [Listeria monocytogenes EGD-e]	172	197	19	190	20	189	1e-49	44.19
PQL62792.1	VFG036992(gb|NP_274718)	(mtrD) multiple transferable resistance system protein MtrD [MtrCDE (VF0451)] [Neisseria meningitidis MC58]	1078	1106	24	1045	20	1036	2e-60	22.26
PQL62803.1	VFG000670(gb|NP_706258)	(gtrB) bactoprenol glucosyl transferase [LPS (VF0124)] [Shigella flexneri 2a str. 301]	148	377	6	140	3	149	7e-10	30.41
PQL62808.1	VFG045467(gb|YP_107884)	(cdpA) cyclic di-GMP phosphodiesterase [CdpA (VF0432)] [Burkholderia pseudomallei K96243]	273	424	7	275	319	571	6e-15	27.11
PQL62814.1	VFG045607(gb|YP_096929)	(lpg2936) Dot/Icm type IV secretion system effector [Dot/Icm (VF0156)] [Legionella pneumophila subsp. pneumophila str. Philadelphia 1]	223	230	17	227	20	240	1e-15	27.8
PQL62821.1	VFG001287(gb|NP_647405)	(icaB) N-deacetylase involved in polysaccharide intercellular adhesin(PIA) synthesis [Intercellular adhesion proteins (VF0014)] [Staphylococcus aureus subsp. aureus MW2]	241	300	39	264	37	271	8e-19	26.97
PQL62828.1	VFG006562(gb|NP_207150)	(fliG) flagellar motor switch protein G [Pse5Ac7Ac (AI150)] [Helicobacter pylori 26695]	323	339	16	337	21	338	2e-48	31.89
PQL62832.1	VFG001386(gb|NP_215271)	(phoP) Possible two component system response transcriptional positive regulator PhoP [PhoP (VF0286)] [Mycobacterium tuberculosis H37Rv]	225	240	22	238	23	245	5e-33	32
PQL62833.1	VFG009810(gb|NP_215272)	(phoR) Possible two component system response sensor kinase membrane associated PhoR [PhoP/R (CVF331)] [Mycobacterium tuberculosis H37Rv]	388	477	121	474	90	463	7e-15	23.97
PQL62836.1	VFG001854(gb|YP_095369)	(fliC) flagellin [Flagella (VF0157)] [Legionella pneumophila subsp. pneumophila str. Philadelphia 1]	175	281	2	176	4	172	1e-39	42.29
PQL62836.1	VFG001854(gb|YP_095369)	(fliC) flagellin [Flagella (VF0157)] [Legionella pneumophila subsp. pneumophila str. Philadelphia 1]	98	281	183	280	376	473	1e-21	52.04
PQL62838.1	VFG001854(gb|YP_095369)	(fliC) flagellin [Flagella (VF0157)] [Legionella pneumophila subsp. pneumophila str. Philadelphia 1]	172	283	2	173	4	169	2e-38	40.12
PQL62838.1	VFG001854(gb|YP_095369)	(fliC) flagellin [Flagella (VF0157)] [Legionella pneumophila subsp. pneumophila str. Philadelphia 1]	96	283	185	280	378	473	2e-20	51.04
PQL62857.1	VFG013508(gb|NP_439858)	(wecA) undecaprenyl-phosphate alpha-N-acetylglucosaminyltransferase [LOS (CVF494)] [Haemophilus influenzae Rd KW20]	237	368	60	291	29	228	2e-09	29.11
PQL62865.1	VFG000344(gb|NP_438273)	(hitC) iron(III) ABC transporter ATP-binding protein [HitABC (VF0268)] [Haemophilus influenzae Rd KW20]	237	255	6	236	7	235	2e-37	32.49
PQL62872.1	VFG045607(gb|YP_096929)	(lpg2936) Dot/Icm type IV secretion system effector [Dot/Icm (VF0156)] [Legionella pneumophila subsp. pneumophila str. Philadelphia 1]	240	257	22	252	23	238	2e-10	25.42
PQL62876.1	VFG002492(gb|YP_106653)	(fliN) flagellar motor switch protein FliN [Flagella (VF0430)] [Burkholderia pseudomallei K96243]	93	178	86	178	68	160	4e-20	39.78
PQL62881.1	VFG041304(gb|YP_095978)	(lirB) Dot/Icm type IV secretion system effector LirB [Dot/Icm (SS047)] [Legionella pneumophila subsp. pneumophila str. Philadelphia 1]	84	291	56	138	25	108	8e-29	60.71
PQL62881.1	VFG041304(gb|YP_095978)	(lirB) Dot/Icm type IV secretion system effector LirB [Dot/Icm (SS047)] [Legionella pneumophila subsp. pneumophila str. Philadelphia 1]	65	291	204	267	102	166	1e-15	56.92
PQL62884.1	VFG006592(gb|NP_207821)	(fliM) flagellar motor switch protein FliM [Pse5Ac7Ac (AI150)] [Helicobacter pylori 26695]	323	341	1	322	1	321	3e-71	35.29
PQL62893.1	VFG013315(gb|NP_438813)	(lgtF) beta-1 4-glucosyltransferase [LOS (CVF494)] [Haemophilus influenzae Rd KW20]	247	290	27	271	4	248	3e-42	32.79
PQL62895.1	VFG001952(gb|NP_282565)	(gmhA2) phosphoheptose isomerase [Capsule (VF0323)] [Campylobacter jejuni subsp. jejuni NCTC 11168]	186	195	9	192	10	193	1e-53	49.46
PQL62896.1	VFG001206(gb|NP_273675)	(fbpC) iron(III) ABC transporter ATP-binding protein [FbpABC (VF0272)] [Neisseria meningitidis MC58]	229	253	3	226	2	215	6e-18	27.51
PQL62907.1	VFG000079(gb|NP_463763)	(clpC) endopeptidase Clp ATP-binding chain C [ClpC (VF0072)] [Listeria monocytogenes EGD-e]	803	746	3	724	6	788	2e-175	38.85
PQL62908.1	VFG000679(gb|AAF13660)	(dep/capD) gamma-glutamyltranspeptidase required for polyglutamate anchoring to peptidoglycan [Capsule (VF0141)] [Bacillus anthracis]	414	577	73	485	7	371	1e-45	31.16
PQL62916.1	VFG005776(gb|NP_687685)	(cylA) ABC (ATP-binding cassette) transporter CylA [Beta-hemolysin/cytolysin (CVF171)] [Streptococcus agalactiae 2603V/R]	309	305	5	304	3	303	8e-34	32.69
PQL62926.1	VFG000130(gb|NP_252238)	(algI) alginate o-acetyltransferase AlgI [Alginate (VF0091)] [Pseudomonas aeruginosa PAO1]	363	473	27	383	28	375	3e-70	36.09
PQL62939.1	VFG018238(gb|NP_232914)	(cqsA) CAI-1 autoinducer synthase [CAI-1 (VF0405)] [Vibrio cholerae O1 biovar El Tor str. N16961]	356	376	31	375	39	379	2e-31	25.56
PQL62941.1	VFG016046(gb|NP_251103)	(pvdH) diaminobutyrate-2-oxoglutarate aminotransferase PvdH [pyoverdine (IA001)] [Pseudomonas aeruginosa PAO1]	425	433	15	418	50	455	7e-24	22.35
PQL62949.1	VFG001226(gb|NP_249100)	(pilH) twitching motility protein PilH [Type IV pili (VF0082)] [Pseudomonas aeruginosa PAO1]	121	135	13	129	3	119	1e-09	27.27
PQL62951.1	VFG016046(gb|NP_251103)	(pvdH) diaminobutyrate-2-oxoglutarate aminotransferase PvdH [pyoverdine (IA001)] [Pseudomonas aeruginosa PAO1]	413	406	28	394	48	454	7e-44	29.06
PQL62953.1	VFG001964(gb|NP_282577)	(Cj1436c) aminotransferase [Capsule (VF0323)] [Campylobacter jejuni subsp. jejuni NCTC 11168]	297	368	73	348	95	370	2e-07	22.9
PQL62962.1	VFG000031(gb|NP_878988)	(bplH) putative glycosyl transferase [LPS (VF0033)] [Bordetella pertussis Tohama I]	234	436	187	406	148	379	5e-17	25.21
PQL62963.1	VFG013400(gb|NP_439262)	(rfaF) ADP-heptose-LPS heptosyltransferase II [LOS (CVF494)] [Haemophilus influenzae Rd KW20]	305	353	1	290	1	292	8e-15	26.56
PQL62967.1	VFG016058(gb|NP_251114)	(pvdL) peptide synthase PvdL [pyoverdine (IA001)] [Pseudomonas aeruginosa PAO1]	340	645	192	527	169	472	1e-10	25.88
PQL62997.1	VFG001269(gb|NP_879579)	(cyaB) cyclolysin secretion ATP-binding protein [Cya (VF0028)] [Bordetella pertussis Tohama I]	88	948	820	907	602	683	3e-07	37.5
PQL63000.1	VFG002008(gb|YP_095806)	(motB) flagellar motor rotation protein MotB [Flagella (VF0157)] [Legionella pneumophila subsp. pneumophila str. Philadelphia 1]	153	336	182	334	84	233	2e-22	37.91
PQL63012.1	VFG002550(gb|YP_109386)	(wcbP) capsular polysaccharide biosynthesis dehydrogenase/reductase [Capsule I (VF0436)] [Burkholderia pseudomallei K96243]	240	246	3	237	8	240	3e-17	26.67
PQL63015.1	VFG000075(gb|NP_463962)	(inlA) Internalin A [InlA (VF0069)] [Listeria monocytogenes EGD-e]	123	143	3	125	223	344	3e-07	30.89
PQL63015.1	VFG000075(gb|NP_463962)	(inlA) Internalin A [InlA (VF0069)] [Listeria monocytogenes EGD-e]	121	143	5	125	138	256	4e-07	28.93
PQL63021.1	VFG043208(gb|YP_001006776)	(cheR) chemotaxis methyltransferase CheR [peritrichous flagella (AI145)] [Yersinia enterocolitica subsp. enterocolitica 8081]	274	290	11	284	10	269	6e-62	38.32
PQL63028.1	VFG013327(gb|NP_438900)	(yhxB/manB) phosphomannomutase [LOS (CVF494)] [Haemophilus influenzae Rd KW20]	567	587	11	562	11	528	2e-83	33.51
PQL63034.1	VFG000574(gb|NP_462662)	(mgtB) Mg2+ transport protein [MgtBC (VF0106)] [Salmonella enterica subsp. enterica serovar Typhimurium str. LT2]	552	538	1	534	354	902	2e-134	39.31
PQL62504.1	VFG002440(gb|YP_111528)	(bprB) two-component response regulator [Bsa T3SS (VF0428)] [Burkholderia pseudomallei K96243]	209	233	16	224	10	214	6e-22	27.27
PQL62509.1	VFG014950(gb|NP_249457)	(mucD) serine protease MucD precursor [Alginate regulation (CVF523)] [Pseudomonas aeruginosa PAO1]	344	388	61	388	30	366	1e-71	40.41
PQL62510.1	VFG014950(gb|NP_249457)	(mucD) serine protease MucD precursor [Alginate regulation (CVF523)] [Pseudomonas aeruginosa PAO1]	76	207	102	176	97	170	2e-08	36.84
PQL62513.1	VFG006171(gb|NP_274328)	(pilW) type IV fimbrial biogenesis and twitching motility protein PilW [Type IV pili (CVF189)] [Neisseria meningitidis MC58]	142	166	22	161	43	184	2e-07	25.35
PQL62515.1	VFG043391(gb|NP_208374)	(pdxA) 4-hydroxythreonine-4-phosphate dehydrogenase [Pse5Ac7Ac (AI150)] [Helicobacter pylori 26695]	259	352	92	333	51	303	7e-31	33.59
PQL62531.1	VFG001965(gb|NP_282578)	(Cj1437c) aminotransferase [Capsule (VF0323)] [Campylobacter jejuni subsp. jejuni NCTC 11168]	249	408	16	262	10	232	8e-08	24.9
PQL62533.1	VFG045531(gb|YP_095688)	(lpg1661) Dot/Icm type IV secretion system effector [Dot/Icm (VF0156)] [Legionella pneumophila subsp. pneumophila str. Philadelphia 1]	383	381	5	381	6	372	1e-52	38.64
PQL62585.1	VFG017856(gb|YP_001007658)	(pilW) type IV fimbrial biogenesis protein PilW [Type IV pili (CVF049)] [Yersinia enterocolitica subsp. enterocolitica 8081]	314	304	1	298	1	301	2e-23	28.34
PQL62587.1	VFG000468(gb|NP_461184)	(sspH2) type III secretion system effector SspH2 E3 ubiquitin ligase [TTSS(SPI-2 encode) (VF0321)] [Salmonella enterica subsp. enterica serovar Typhimurium str. LT2]	263	297	15	277	241	468	2e-18	36.5
PQL62587.1	VFG000468(gb|NP_461184)	(sspH2) type III secretion system effector SspH2 E3 ubiquitin ligase [TTSS(SPI-2 encode) (VF0321)] [Salmonella enterica subsp. enterica serovar Typhimurium str. LT2]	234	297	26	258	203	389	4e-12	33.33
PQL62589.1	VFG000469(gb|NP_459778)	(slrP) type III secretion system effector SlrP E3 ubiquitin ligase [TTSS(SPI-1 encode) (VF0116)] [Salmonella enterica subsp. enterica serovar Typhimurium str. LT2]	183	1618	1246	1426	199	365	2e-13	32.79
PQL62607.1	VFG000104(gb|NP_230488)	(acfB) accessory colonization factor AcfB [ACF (VF0127)] [Vibrio cholerae O1 biovar El Tor str. N16961]	543	692	156	687	129	615	1e-26	25.41
PQL62609.1	VFG000104(gb|NP_230488)	(acfB) accessory colonization factor AcfB [ACF (VF0127)] [Vibrio cholerae O1 biovar El Tor str. N16961]	543	691	153	686	126	615	8e-24	24.49
PQL62625.1	VFG013315(gb|NP_438813)	(lgtF) beta-1 4-glucosyltransferase [LOS (CVF494)] [Haemophilus influenzae Rd KW20]	248	253	5	248	4	250	4e-44	35.08
PQL62637.1	VFG001285(gb|NP_647403)	(icaA) N-acetylglucosaminyltransferase involved in polysaccharide intercellular adhesin(PIA) synthesis [Intercellular adhesion proteins (VF0014)] [Staphylococcus aureus subsp. aureus MW2]	249	487	21	260	40	270	2e-17	27.31
PQL62652.1	VFG037100(gb|NP_273110)	(msrA/B(pilB)) trifunctional thioredoxin/methionine sulfoxide reductase A/B protein [MsrAB (VF0456)] [Neisseria meningitidis MC58]	148	197	30	177	203	348	2e-31	37.16
PQL62655.1	VFG000574(gb|NP_462662)	(mgtB) Mg2+ transport protein [MgtBC (VF0106)] [Salmonella enterica subsp. enterica serovar Typhimurium str. LT2]	593	739	204	690	120	704	2e-24	22.77
PQL62662.1	VFG001316(gb|NP_645114)	(geh) glycerol ester hydrolase [Lipase (VF0012)] [Staphylococcus aureus subsp. aureus MW2]	200	306	30	174	300	495	7e-10	30
PQL62663.1	VFG036992(gb|NP_274718)	(mtrD) multiple transferable resistance system protein MtrD [MtrCDE (VF0451)] [Neisseria meningitidis MC58]	1106	1038	10	1037	6	1041	1e-35	21.61
PQL62678.1	VFG021827(gb|NP_215862)	(mbtN) Acyl-CoA dehydrogenase MbtN [mycobactin (IA031)] [Mycobacterium tuberculosis H37Rv]	268	557	279	541	118	362	3e-08	23.13
PQL62685.1	VFG036992(gb|NP_274718)	(mtrD) multiple transferable resistance system protein MtrD [MtrCDE (VF0451)] [Neisseria meningitidis MC58]	1120	1103	3	1073	1	1054	4e-84	25.45
PQL62697.1	VFG002226(gb|NP_540331)	(per) perosamine synthetase [LPS (VF0367)] [Brucella melitensis bv. 1 str. 16M]	361	369	20	369	15	373	8e-31	26.59
PQL62701.1	VFG037100(gb|NP_273110)	(msrA/B(pilB)) trifunctional thioredoxin/methionine sulfoxide reductase A/B protein [MsrAB (VF0456)] [Neisseria meningitidis MC58]	122	131	8	128	382	503	3e-30	48.36
PQL62715.1	VFG014707(gb|NP_250151)	(motC) flagellar motor protein [Deoxyhexose linking sugar 209 Da capping structure (AI138)] [Pseudomonas aeruginosa PAO1]	243	244	4	244	5	246	4e-48	35.8
PQL62726.1	VFG000923(gb|NP_752600)	(fepA) ferrienterobactin outer membrane transporter [Enterobactin (VF0228)] [Escherichia coli CFT073]	165	837	164	318	8	166	1e-08	29.7
PQL62280.1	VFG005767(gb|NP_687682)	(cylG) 3-ketoacyl-ACP-reductase CylG [Beta-hemolysin/cytolysin (CVF171)] [Streptococcus agalactiae 2603V/R]	251	272	36	269	5	237	1e-25	30.28
PQL62294.1	VFG011674(gb|NP_282560)	(Cj1419c) methyltransferase [Capsule biosynthesis and transport (CVF393)] [Campylobacter jejuni subsp. jejuni NCTC 11168]	205	250	9	207	11	209	5e-10	23.9
PQL62296.1	VFG016058(gb|NP_251114)	(pvdL) peptide synthase PvdL [pyoverdine (IA001)] [Pseudomonas aeruginosa PAO1]	348	645	188	524	164	466	4e-12	25.86
PQL62305.1	VFG011430(gb|NP_540392)	(acpXL) acyl carrier protein [LPS (CVF383)] [Brucella melitensis bv. 1 str. 16M]	73	77	5	77	6	78	2e-27	68.49
PQL62307.1	VFG005767(gb|NP_687682)	(cylG) 3-ketoacyl-ACP-reductase CylG [Beta-hemolysin/cytolysin (CVF171)] [Streptococcus agalactiae 2603V/R]	243	254	7	246	2	236	3e-55	39.51
PQL62339.1	VFG005767(gb|NP_687682)	(cylG) 3-ketoacyl-ACP-reductase CylG [Beta-hemolysin/cytolysin (CVF171)] [Streptococcus agalactiae 2603V/R]	213	267	9	219	2	212	3e-17	28.17
PQL62344.1	VFG002550(gb|YP_109386)	(wcbP) capsular polysaccharide biosynthesis dehydrogenase/reductase [Capsule I (VF0436)] [Burkholderia pseudomallei K96243]	218	248	2	213	8	219	3e-33	34.4
PQL62352.1	VFG001349(gb|NP_688181)	(cpsD) CpsD autokinase [Capsule (VF0274)] [Streptococcus agalactiae 2603V/R]	138	305	61	194	37	166	1e-07	28.99
PQL62357.1	VFG000919(gb|NP_756176)	(chuW) Putative oxygen independent coproporphyrinogen III oxidase [Chu (VF0227)] [Escherichia coli CFT073]	421	479	54	462	28	429	3e-22	23.52
PQL62359.1	VFG001386(gb|NP_215271)	(phoP) Possible two component system response transcriptional positive regulator PhoP [PhoP (VF0286)] [Mycobacterium tuberculosis H37Rv]	221	230	3	220	21	241	4e-29	27.15
PQL62360.1	VFG001213(gb|NP_253236)	(pilS) two-component sensor PilS [Type IV pili (VF0082)] [Pseudomonas aeruginosa PAO1]	218	305	101	302	315	528	4e-07	22.48
PQL62361.1	VFG016046(gb|NP_251103)	(pvdH) diaminobutyrate-2-oxoglutarate aminotransferase PvdH [pyoverdine (IA001)] [Pseudomonas aeruginosa PAO1]	309	443	49	329	50	349	6e-19	27.51
PQL62370.1	VFG001368(gb|NP_344882)	(cps4D) capsular polysaccharide biosynthesis protein Cps4D [Capsule (VF0144)] [Streptococcus pneumoniae TIGR4]	134	250	3	125	37	155	1e-07	35.82
PQL62375.1	VFG000130(gb|NP_252238)	(algI) alginate o-acetyltransferase AlgI [Alginate (VF0091)] [Pseudomonas aeruginosa PAO1]	374	487	42	412	32	391	3e-81	39.3
PQL62390.1	VFG001386(gb|NP_215271)	(phoP) Possible two component system response transcriptional positive regulator PhoP [PhoP (VF0286)] [Mycobacterium tuberculosis H37Rv]	225	241	4	228	23	241	5e-33	31.56
PQL62398.1	VFG009810(gb|NP_215272)	(phoR) Possible two component system response sensor kinase membrane associated PhoR [PhoP/R (CVF331)] [Mycobacterium tuberculosis H37Rv]	231	771	535	765	242	467	8e-22	29.87
PQL62417.1	VFG005767(gb|NP_687682)	(cylG) 3-ketoacyl-ACP-reductase CylG [Beta-hemolysin/cytolysin (CVF171)] [Streptococcus agalactiae 2603V/R]	218	232	8	211	2	217	6e-10	22.94
PQL62418.1	VFG043346(gb|YP_095789)	(fleS/flrB) flagellar sensor histidine kinase FleS [polar flagella (AI149)] [Legionella pneumophila subsp. pneumophila str. Philadelphia 1]	111	847	737	846	234	341	1e-12	35.14
PQL62437.1	VFG015994(gb|NP_251084)	(pvdN) pyoverdine biosynthesis protein PvdN [pyoverdine (IA001)] [Pseudomonas aeruginosa PAO1]	327	383	79	379	115	423	7e-14	21.1
PQL62449.1	VFG041278(gb|YP_095455)	(vpdC) Dot/Icm type IV secretion system effector VpdC [Dot/Icm (SS047)] [Legionella pneumophila subsp. pneumophila str. Philadelphia 1]	194	292	5	169	305	492	5e-10	25.77
PQL62459.1	VFG009810(gb|NP_215272)	(phoR) Possible two component system response sensor kinase membrane associated PhoR [PhoP/R (CVF331)] [Mycobacterium tuberculosis H37Rv]	262	841	459	717	242	476	4e-17	27.1
PQL62461.1	VFG045467(gb|YP_107884)	(cdpA) cyclic di-GMP phosphodiesterase [CdpA (VF0432)] [Burkholderia pseudomallei K96243]	177	560	396	558	138	311	2e-08	28.25
PQL62462.1	VFG045467(gb|YP_107884)	(cdpA) cyclic di-GMP phosphodiesterase [CdpA (VF0432)] [Burkholderia pseudomallei K96243]	280	572	291	562	291	565	2e-14	21.79
PQL62467.1	VFG001287(gb|NP_647405)	(icaB) N-deacetylase involved in polysaccharide intercellular adhesin(PIA) synthesis [Intercellular adhesion proteins (VF0014)] [Staphylococcus aureus subsp. aureus MW2]	272	437	89	335	27	280	7e-12	24.63
PQL62094.1	VFG006701(gb|NP_208376)	(flgG) flagellar basal-body rod protein (flgG) [Pse5Ac7Ac (AI150)] [Helicobacter pylori 26695]	264	264	1	264	2	262	8e-94	54.92
PQL62097.1	VFG001242(gb|NP_249775)	(flgI) flagellar P-ring protein precursor FlgI [Flagella (VF0273)] [Pseudomonas aeruginosa PAO1]	359	366	31	363	24	366	5e-63	38.72
PQL62105.1	VFG001855(gb|YP_094724)	(htpB) Hsp60 60K heat shock protein HtpB [Hsp60 (VF0159)] [Legionella pneumophila subsp. pneumophila str. Philadelphia 1]	527	546	1	526	3	529	0	60.91
PQL62115.1	VFG000164(gb|NP_252911)	(fptA) Fe(III)-pyochelin receptor precursor [Pyochelin (VF0095)] [Pseudomonas aeruginosa PAO1]	701	746	85	746	71	720	2e-23	22.82
PQL62130.1	VFG005767(gb|NP_687682)	(cylG) 3-ketoacyl-ACP-reductase CylG [Beta-hemolysin/cytolysin (CVF171)] [Streptococcus agalactiae 2603V/R]	243	261	3	234	2	237	8e-25	27.98
PQL62135.1	VFG002492(gb|YP_106653)	(fliN) flagellar motor switch protein FliN [Flagella (VF0430)] [Burkholderia pseudomallei K96243]	95	354	256	350	67	161	1e-29	51.58
PQL62137.1	VFG001915(gb|NP_281981)	(fliP) flagellar biosynthesis protein FliP [Flagella (VF0114)] [Campylobacter jejuni subsp. jejuni NCTC 11168]	225	251	26	250	21	242	2e-69	46.22
PQL62138.1	VFG002339(gb|YP_001006752)	(fliQ) flagellar biosynthetic protein FliQ [Flagella (VF0394)] [Yersinia enterocolitica subsp. enterocolitica 8081]	81	87	1	81	1	81	2e-14	46.91
PQL62139.1	VFG001918(gb|NP_282326)	(fliR) flagellar biosynthetic protein FliR [Flagella (VF0114)] [Campylobacter jejuni subsp. jejuni NCTC 11168]	219	259	11	229	15	228	1e-28	32.88
PQL62140.1	VFG001262(gb|NP_250140)	(flhB) flagellar biosynthetic protein FlhB [Flagella (VF0273)] [Pseudomonas aeruginosa PAO1]	352	646	298	637	8	346	2e-54	37.78
PQL62141.1	VFG002522(gb|YP_109890)	(flhA) flagellar biosynthesis protein FlhA [Flagella (VF0430)] [Burkholderia pseudomallei K96243]	656	705	40	679	52	684	2e-153	39.33
PQL62142.1	VFG006582(gb|NP_207825)	(flhF) flagellar biosynthesis protein [Pse5Ac7Ac (AI150)] [Helicobacter pylori 26695]	330	426	91	408	133	448	4e-36	31.82
PQL62143.1	VFG043350(gb|YP_095809)	(fleN) flagellar synthesis regulator FleN [polar flagella (AI149)] [Legionella pneumophila subsp. pneumophila str. Philadelphia 1]	273	304	2	273	16	277	2e-66	40.29
PQL62145.1	VFG002319(gb|YP_001006726)	(fliA) flagellar biosynthesis sigma factor [Flagella (VF0394)] [Yersinia enterocolitica subsp. enterocolitica 8081]	228	266	29	256	13	236	1e-56	41.67
PQL62156.1	VFG002144(gb|NP_220188)	(cdsN) Type III secretion system ATPase [TTSS (VF0344)] [Chlamydia trachomatis D/UW-3/CX]	420	454	30	445	25	441	1e-134	50.95
PQL62157.1	VFG006557(gb|NP_207149)	(fliF) flagellar M-ring protein FliF [Pse5Ac7Ac (AI150)] [Helicobacter pylori 26695]	589	566	5	563	3	559	2e-40	26.66
PQL62158.1	VFG002501(gb|YP_106857)	(fliG) flagellar motor switch protein G [Flagella (VF0430)] [Burkholderia pseudomallei K96243]	320	322	9	316	7	320	9e-17	23.44
PQL62159.1	VFG002130(gb|NP_220076)	(cdsL) type III secretion translocase [TTSS (VF0344)] [Chlamydia trachomatis D/UW-3/CX]	191	307	112	302	26	201	8e-15	25.13
PQL62165.1	VFG001338(gb|NP_688170)	(neuB) N-acetyl neuramic acid synthetase NeuB [Capsule (VF0274)] [Streptococcus agalactiae 2603V/R]	279	332	23	290	4	282	5e-52	36.56
PQL62167.1	VFG001859(gb|YP_096662)	(feoB) ferrous iron transporter B [FeoAB (VF0160)] [Legionella pneumophila subsp. pneumophila str. Philadelphia 1]	741	701	13	695	5	706	5e-91	30.5
PQL62172.1	VFG043209(gb|YP_001006778)	(cheD) methyl-accepting chemotaxis protein CheD [peritrichous flagella (AI145)] [Yersinia enterocolitica subsp. enterocolitica 8081]	298	846	467	753	191	459	1e-25	27.52
PQL62178.1	VFG000919(gb|NP_756176)	(chuW) Putative oxygen independent coproporphyrinogen III oxidase [Chu (VF0227)] [Escherichia coli CFT073]	237	388	1	232	48	273	4e-23	26.58
PQL62182.1	VFG000077(gb|NP_465991)	(clpP) ATP-dependent Clp protease proteolytic subunit [ClpP (VF0074)] [Listeria monocytogenes EGD-e]	190	198	1	190	1	190	6e-88	62.63
PQL62183.1	VFG000080(gb|NP_464522)	(clpE) ATP-dependent protease [ClpE (VF0073)] [Listeria monocytogenes EGD-e]	356	420	80	404	430	724	3e-08	24.44
PQL62188.1	VFG001864(gb|YP_094827)	(mip) macrophage infectivity potentiator Mip [Mip (VF0153)] [Legionella pneumophila subsp. pneumophila str. Philadelphia 1]	104	129	25	128	130	231	6e-16	37.5
PQL62189.1	VFG043346(gb|YP_095789)	(fleS/flrB) flagellar sensor histidine kinase FleS [polar flagella (AI149)] [Legionella pneumophila subsp. pneumophila str. Philadelphia 1]	253	373	123	370	104	336	9e-16	26.09
PQL62191.1	VFG000682(gb|AAF13663)	(capB) CapB involved in Poly-gamma-glutamate synthesis [Capsule (VF0141)] [Bacillus anthracis]	398	407	5	384	65	442	2e-43	29.65
PQL62192.1	VFG000681(gb|AAF13662)	(capC) CapC involved in Poly-gamma-glutamate synthesis [Capsule (VF0141)] [Bacillus anthracis]	134	153	4	135	6	136	5e-16	34.33
PQL62197.1	VFG009810(gb|NP_215272)	(phoR) Possible two component system response sensor kinase membrane associated PhoR [PhoP/R (CVF331)] [Mycobacterium tuberculosis H37Rv]	285	1017	478	728	209	466	4e-15	27.02
PQL62199.1	VFG000344(gb|NP_438273)	(hitC) iron(III) ABC transporter ATP-binding protein [HitABC (VF0268)] [Haemophilus influenzae Rd KW20]	233	623	3	231	6	219	3e-16	26.61
PQL62199.1	VFG000344(gb|NP_438273)	(hitC) iron(III) ABC transporter ATP-binding protein [HitABC (VF0268)] [Haemophilus influenzae Rd KW20]	211	623	312	504	2	207	1e-11	25.12
PQL62204.1	VFG041304(gb|YP_095978)	(lirB) Dot/Icm type IV secretion system effector LirB [Dot/Icm (SS047)] [Legionella pneumophila subsp. pneumophila str. Philadelphia 1]	163	152	3	150	24	186	4e-42	49.08
PQL62214.1	VFG011414(gb|NP_539767)	(kdsA) 2-dehydro-3-deoxyphosphooctonate aldolase [LPS (CVF383)] [Brucella melitensis bv. 1 str. 16M]	188	380	113	298	23	202	1e-09	26.6
PQL62218.1	VFG013390(gb|NP_439219)	(lpxA) UDP-N-acetylglucosamine acyltransferase [LOS (CVF494)] [Haemophilus influenzae Rd KW20]	255	259	2	255	7	260	3e-62	41.18
PQL62219.1	VFG002361(gb|YP_001007253)	(galE) UDP-glucose 4-epimerase [O-antigen (VF0392)] [Yersinia enterocolitica subsp. enterocolitica 8081]	331	323	1	320	1	325	2e-71	40.79
PQL62233.1	VFG002184(gb|NP_816135)	(cpsG) MurB family protein [Capsule (VF0361)] [Enterococcus faecalis V583]	278	318	38	315	541	806	7e-29	27.7
PQL62237.1	VFG036992(gb|NP_274718)	(mtrD) multiple transferable resistance system protein MtrD [MtrCDE (VF0451)] [Neisseria meningitidis MC58]	1080	1055	7	1047	6	1041	3e-99	26.57
PQL62238.1	VFG002374(gb|YP_001007266)	(prt) paratose synthase [O-antigen (VF0392)] [Yersinia enterocolitica subsp. enterocolitica 8081]	236	321	1	218	1	217	5e-10	26.27
PQL62254.1	VFG000033(gb|NP_878990)	(bplF) lipopolysaccharide biosynthesis protein [LPS (VF0033)] [Bordetella pertussis Tohama I]	407	402	11	399	19	408	4e-118	45.21
PQL62258.1	VFG043346(gb|YP_095789)	(fleS/flrB) flagellar sensor histidine kinase FleS [polar flagella (AI149)] [Legionella pneumophila subsp. pneumophila str. Philadelphia 1]	369	774	418	773	19	336	6e-22	26.29
PQL62259.1	VFG001213(gb|NP_253236)	(pilS) two-component sensor PilS [Type IV pili (VF0082)] [Pseudomonas aeruginosa PAO1]	232	503	283	503	308	529	1e-20	29.31
PQL62261.1	VFG001951(gb|NP_282564)	(hddC) D-glycero-D-manno-heptose 1-phosphate guanosyltransferase [Capsule (VF0323)] [Campylobacter jejuni subsp. jejuni NCTC 11168]	221	242	1	213	1	214	3e-08	24.89
PQL62274.1	VFG000143(gb|NP_253699)	(waaF) heptosyltransferase I [LPS (VF0085)] [Pseudomonas aeruginosa PAO1]	338	343	4	324	2	323	2e-24	27.22
PQL62278.1	VFG045467(gb|YP_107884)	(cdpA) cyclic di-GMP phosphodiesterase [CdpA (VF0432)] [Burkholderia pseudomallei K96243]	378	504	131	494	193	568	1e-48	27.78
PQL61791.1	VFG015551(gb|NP_248741)	(phzH) phenazine-modifying enzyme [Phenazines biosynthesis (CVF536)] [Pseudomonas aeruginosa PAO1]	133	490	87	216	43	164	2e-07	29.32
PQL61798.1	VFG000121(gb|NP_249453)	(algU) alginate biosynthesis protein AlgZ/FimS [Alginate (VF0091)] [Pseudomonas aeruginosa PAO1]	188	192	5	187	1	187	4e-26	29.26
PQL61802.1	VFG001386(gb|NP_215271)	(phoP) Possible two component system response transcriptional positive regulator PhoP [PhoP (VF0286)] [Mycobacterium tuberculosis H37Rv]	236	233	5	232	10	245	2e-43	34.32
PQL61803.1	VFG009810(gb|NP_215272)	(phoR) Possible two component system response sensor kinase membrane associated PhoR [PhoP/R (CVF331)] [Mycobacterium tuberculosis H37Rv]	232	463	235	455	252	467	4e-27	30.17
PQL61813.1	VFG021827(gb|NP_215862)	(mbtN) Acyl-CoA dehydrogenase MbtN [mycobactin (IA031)] [Mycobacterium tuberculosis H37Rv]	320	534	74	383	64	368	9e-15	23.75
PQL61817.1	VFG000121(gb|NP_249453)	(algU) alginate biosynthesis protein AlgZ/FimS [Alginate (VF0091)] [Pseudomonas aeruginosa PAO1]	175	169	2	165	18	186	6e-15	29.71
PQL61846.1	VFG000344(gb|NP_438273)	(hitC) iron(III) ABC transporter ATP-binding protein [HitABC (VF0268)] [Haemophilus influenzae Rd KW20]	217	309	1	210	6	220	1e-20	28.11
PQL61851.1	VFG000071(gb|NP_463734)	(mpl) Zinc metalloproteinase precursor [Mpl (VF0065)] [Listeria monocytogenes EGD-e]	282	791	362	635	276	509	6e-20	27.66
PQL61853.1	VFG000320(gb|NP_208266)	(kdtB) lipopolysaccharide core biosynthesis protein [LPS (VF0056)] [Helicobacter pylori 26695]	157	160	1	153	1	157	3e-36	41.4
PQL61858.1	VFG043206(gb|YP_001006774)	(cheY) chemotaxis regulatory protein CheY [peritrichous flagella (AI145)] [Yersinia enterocolitica subsp. enterocolitica 8081]	133	129	1	129	6	128	6e-08	27.82
PQL61859.1	VFG009810(gb|NP_215272)	(phoR) Possible two component system response sensor kinase membrane associated PhoR [PhoP/R (CVF331)] [Mycobacterium tuberculosis H37Rv]	234	511	288	511	249	474	6e-12	20.94
PQL61864.1	VFG001965(gb|NP_282578)	(Cj1437c) aminotransferase [Capsule (VF0323)] [Campylobacter jejuni subsp. jejuni NCTC 11168]	205	392	49	249	43	232	3e-08	28.29
PQL61867.1	VFG014720(gb|NP_250152)	(motD) flagellar motor protein [Deoxyhexose linking sugar 209 Da capping structure (AI138)] [Pseudomonas aeruginosa PAO1]	256	242	9	241	1	245	2e-16	24.61
PQL61903.1	VFG000344(gb|NP_438273)	(hitC) iron(III) ABC transporter ATP-binding protein [HitABC (VF0268)] [Haemophilus influenzae Rd KW20]	259	333	1	258	1	241	7e-26	30.5
PQL61904.1	VFG001206(gb|NP_273675)	(fbpC) iron(III) ABC transporter ATP-binding protein [FbpABC (VF0272)] [Neisseria meningitidis MC58]	218	317	27	243	20	231	1e-31	33.49
PQL61913.1	VFG043209(gb|YP_001006778)	(cheD) methyl-accepting chemotaxis protein CheD [peritrichous flagella (AI145)] [Yersinia enterocolitica subsp. enterocolitica 8081]	196	530	248	440	289	456	2e-19	32.14
PQL61917.1	VFG000983(gb|NP_231094)	(rtxA) RTX toxin RtxA [MARTX (VF0265)] [Vibrio cholerae O1 biovar El Tor str. N16961]	90	269	70	158	3192	3281	4e-10	34.44
PQL61919.1	VFG002529(gb|YP_109900)	(tsr) methyl-accepting chemotaxis protein I [Flagella (VF0430)] [Burkholderia pseudomallei K96243]	270	522	220	489	267	480	1e-20	28.89
PQL61920.1	VFG007177(gb|NP_798078)	(exsA) transcriptional regulator ExsA [T3SS1 (VF0408)] [Vibrio parahaemolyticus RIMD 2210633]	101	276	12	112	184	284	2e-07	25.74
PQL61921.1	VFG013065(gb|YP_405017)	(shuT) periplasmic binding protein ShuT [Shu (VF0256)] [Shigella dysenteriae Sd197]	245	257	5	241	77	314	9e-10	22.45
PQL61922.1	VFG000932(gb|NP_752612)	(entE) 2 3-dihydroxybenzoate-AMP ligase component of enterobactin synthase multienzyme complex [Enterobactin (VF0228)] [Escherichia coli CFT073]	523	661	112	628	47	528	2e-25	23.33
PQL61924.1	VFG002224(gb|NP_540321)	(wbkA) mannosyltransferase [LPS (VF0367)] [Brucella melitensis bv. 1 str. 16M]	301	403	116	397	81	358	3e-22	27.24
PQL61926.1	VFG001955(gb|NP_282568)	(Cj1427c) sugar-nucleotide epimerase/dehydratease [Capsule (VF0323)] [Campylobacter jejuni subsp. jejuni NCTC 11168]	246	319	9	235	3	238	3e-11	27.24
PQL61947.1	VFG001206(gb|NP_273675)	(fbpC) iron(III) ABC transporter ATP-binding protein [FbpABC (VF0272)] [Neisseria meningitidis MC58]	222	315	15	228	5	226	3e-33	34.23
PQL61963.1	VFG001245(gb|NP_249778)	(flgL) flagellar hook-associated protein 3 FlgL [Flagella (VF0273)] [Pseudomonas aeruginosa PAO1]	201	421	1	201	1	183	1e-14	25.37
PQL61964.1	VFG001244(gb|NP_249777)	(flgK) flagellar hook-associated protein 1 FlgK [Flagella (VF0273)] [Pseudomonas aeruginosa PAO1]	328	636	8	330	5	324	3e-30	26.52
PQL61964.1	VFG001244(gb|NP_249777)	(flgK) flagellar hook-associated protein 1 FlgK [Flagella (VF0273)] [Pseudomonas aeruginosa PAO1]	107	636	528	631	574	679	1e-12	35.51
PQL61980.1	VFG011394(gb|NP_539748)	(lpxD) UDP-3-O-[3-hydroxymyristoyl] glucosamine N-acyltransferase [LPS (CVF383)] [Brucella melitensis bv. 1 str. 16M]	287	371	48	326	36	321	2e-41	32.4
PQL61989.1	VFG000335(gb|NP_439322)	(ompP5) outer membrane protein P5 (ompA) human factor H binding protein [P5 protein (VF0041)] [Haemophilus influenzae Rd KW20]	92	428	316	406	230	321	1e-07	28.26
PQL62000.1	VFG001368(gb|NP_344882)	(cps4D) capsular polysaccharide biosynthesis protein Cps4D [Capsule (VF0144)] [Streptococcus pneumoniae TIGR4]	190	253	3	181	36	217	2e-11	31.05
PQL62012.1	VFG015518(gb|NP_252904)	(phzF1) phenazine biosynthesis protein PhzF isomerase [Phenazines biosynthesis (CVF536)] [Pseudomonas aeruginosa PAO1]	217	256	4	206	7	218	2e-17	29.49
PQL62017.1	VFG000071(gb|NP_463734)	(mpl) Zinc metalloproteinase precursor [Mpl (VF0065)] [Listeria monocytogenes EGD-e]	579	753	40	596	39	509	8e-17	23.49
PQL62018.1	VFG001314(gb|NP_647375)	(aur) zinc metalloproteinase aureolysin [Aureolysin (VF0024)] [Staphylococcus aureus subsp. aureus MW2]	280	755	326	598	274	508	4e-17	29.29
PQL61672.1	VFG001249(gb|NP_249790)	(fleR) two-component response regulator [Flagella (VF0273)] [Pseudomonas aeruginosa PAO1]	120	135	10	128	5	114	1e-07	33.33
PQL61673.1	VFG043346(gb|YP_095789)	(fleS/flrB) flagellar sensor histidine kinase FleS [polar flagella (AI149)] [Legionella pneumophila subsp. pneumophila str. Philadelphia 1]	105	1165	1054	1156	235	335	1e-09	35.24
PQL61721.1	VFG032821(gb|NP_463939)	(inlF) internalin F [InlF (VF0447)] [Listeria monocytogenes EGD-e]	159	657	309	467	201	333	1e-07	28.93
PQL61727.1	VFG000934(gb|NP_752614)	(entA) 2,3-dihydro-2,3-dihydroxybenzoate dehydrogenase [Enterobactin (VF0228)] [Escherichia coli CFT073]	198	285	6	197	1	179	1e-19	30.81
PQL61729.1	VFG000344(gb|NP_438273)	(hitC) iron(III) ABC transporter ATP-binding protein [HitABC (VF0268)] [Haemophilus influenzae Rd KW20]	229	311	5	226	2	228	8e-32	31.44
PQL61563.1	VFG001213(gb|NP_253236)	(pilS) two-component sensor PilS [Type IV pili (VF0082)] [Pseudomonas aeruginosa PAO1]	203	377	150	343	307	502	5e-13	27.09
PQL61564.1	VFG001249(gb|NP_249790)	(fleR) two-component response regulator [Flagella (VF0273)] [Pseudomonas aeruginosa PAO1]	100	330	3	101	4	103	2e-12	35
PQL61580.1	VFG000680(gb|AAF13661)	(capA) CapA required for Poly-gamma-glutamate transport [Capsule (VF0141)] [Bacillus anthracis]	277	409	75	347	60	334	4e-34	26.35
PQL61586.1	VFG015045(gb|NP_249821)	(rhlC) rhamnosyltransferase 2 [Rhamnolipid biosynthesis (CVF524)] [Pseudomonas aeruginosa PAO1]	315	303	10	302	9	317	9e-17	23.81
PQL61588.1	VFG000964(gb|NP_270109)	(hasC) UDP-glucose pyrophosphorylase [Hyaluronic acid capsule (VF0244)] [Streptococcus pyogenes M1 GAS]	236	294	2	202	3	236	2e-18	27.97
PQL61589.1	VFG013368(gb|NP_439034)	(rffG) dTDP-glucose 46-dehydratase [LOS (CVF494)] [Haemophilus influenzae Rd KW20]	334	349	4	328	3	335	7e-121	51.2
PQL61591.1	VFG002375(gb|YP_001007267)	(wbcA) sugar epimerase [O-antigen (VF0392)] [Yersinia enterocolitica subsp. enterocolitica 8081]	156	186	1	156	3	156	4e-31	35.9
PQL61592.1	VFG001937(gb|NP_282284)	(Cj1136) glucosyltransferase [LOS (VF0326)] [Campylobacter jejuni subsp. jejuni NCTC 11168]	84	582	44	127	4	85	3e-15	46.43
PQL61593.1	VFG013354(gb|NP_439028)	(kfiC) lipopolysaccharide biosynthesis protein [LOS (CVF494)] [Haemophilus influenzae Rd KW20]	102	273	3	100	2	102	6e-21	44.12
PQL61594.1	VFG002368(gb|YP_001007260)	(wbcG) putative glycosyltransferase [O-antigen (VF0392)] [Yersinia enterocolitica subsp. enterocolitica 8081]	168	265	21	182	20	185	1e-14	30.36
PQL61595.1	VFG000036(gb|NP_878993)	(bplC) lipopolysaccharide biosynthesis protein [LPS (VF0033)] [Bordetella pertussis Tohama I]	365	363	3	362	9	363	2e-58	31.78
PQL61600.1	VFG002372(gb|YP_001007264)	(wzx) O-unit flippase [O-antigen (VF0392)] [Yersinia enterocolitica subsp. enterocolitica 8081]	441	449	2	433	9	429	7e-46	29.71
PQL61602.1	VFG001309(gb|NP_644951)	(cap8M) capsular polysaccharide synthesis enzyme Cap8M [Capsule (VF0003)] [Staphylococcus aureus subsp. aureus MW2]	186	421	234	419	2	182	3e-37	39.25
PQL61605.1	VFG002224(gb|NP_540321)	(wbkA) mannosyltransferase [LPS (VF0367)] [Brucella melitensis bv. 1 str. 16M]	115	390	258	367	241	355	4e-13	31.3
PQL61606.1	VFG002374(gb|YP_001007266)	(prt) paratose synthase [O-antigen (VF0392)] [Yersinia enterocolitica subsp. enterocolitica 8081]	242	313	1	230	1	220	2e-11	28.51
PQL61607.1	VFG002375(gb|YP_001007267)	(wbcA) sugar epimerase [O-antigen (VF0392)] [Yersinia enterocolitica subsp. enterocolitica 8081]	137	149	2	129	10	143	5e-08	27.01
PQL61608.1	VFG002376(gb|YP_001007268)	(ddhB) CDP-glucose 4,6-dehydratase [O-antigen (VF0392)] [Yersinia enterocolitica subsp. enterocolitica 8081]	358	354	6	352	5	355	3e-119	49.16
PQL61609.1	VFG002377(gb|YP_001007269)	(ddhA) glucose-1-phosphate cytidylyltransferase [O-antigen (VF0392)] [Yersinia enterocolitica subsp. enterocolitica 8081]	257	259	1	256	5	257	1e-81	48.64
PQL61612.1	VFG002371(gb|YP_001007263)	(wbcD) 6-deoxy-D-Gul transferase [O-antigen (VF0392)] [Yersinia enterocolitica subsp. enterocolitica 8081]	111	335	3	111	10	119	3e-21	40.54
PQL61615.1	VFG000310(gb|NP_207124)	(neuA/flmD) CMP-N-acetylneuraminic acid synthetase [Lewis antigen (VF0057)] [Helicobacter pylori 26695]	258	314	1	253	228	463	4e-07	24.42
PQL61620.1	VFG001965(gb|NP_282578)	(Cj1437c) aminotransferase [Capsule (VF0323)] [Campylobacter jejuni subsp. jejuni NCTC 11168]	227	364	14	230	19	238	2e-10	24.67
PQL61621.1	VFG000252(gb|NP_273132)	(siaC/synC) polysialic acid capsule biosynthesis protein SiaC [Capsule (VF0079)] [Neisseria meningitidis MC58]	329	336	4	321	5	329	1e-52	33.13
PQL61624.1	VFG016046(gb|NP_251103)	(pvdH) diaminobutyrate-2-oxoglutarate aminotransferase PvdH [pyoverdine (IA001)] [Pseudomonas aeruginosa PAO1]	320	696	295	590	50	367	1e-16	26.25
PQL61626.1	VFG012006(gb|NP_282440)	(pseC) C4 aminotransferase [Pse5Ac7Ac [Campylobacter jejuni subsp. jejuni NCTC 11168]	366	389	4	366	1	346	8e-74	41.53
PQL61627.1	VFG000033(gb|NP_878990)	(bplF) lipopolysaccharide biosynthesis protein [LPS (VF0033)] [Bordetella pertussis Tohama I]	396	381	3	376	20	409	2e-67	32.83
PQL61628.1	VFG000430(gb|NP_458739)	(tviC) Vi polysaccharide biosynthesis protein epimerase TviC [Vi antigen (VF0101)] [Salmonella enterica subsp. enterica serovar Typhi str. CT18]	323	342	11	322	19	337	2e-44	31.89
PQL61629.1	VFG000670(gb|NP_706258)	(gtrB) bactoprenol glucosyl transferase [LPS (VF0124)] [Shigella flexneri 2a str. 301]	308	311	5	306	1	303	8e-40	30.84
PQL61630.1	VFG002230(gb|NP_540335)	(wbkC) GDP-mannose 4,6-dehydratase / GDP-4-amino-4,6-dideoxy-D-mannose formyltransferase [LPS (VF0367)] [Brucella melitensis bv. 1 str. 16M]	182	257	63	240	66	241	8e-19	28.57
PQL61631.1	VFG000033(gb|NP_878990)	(bplF) lipopolysaccharide biosynthesis protein [LPS (VF0033)] [Bordetella pertussis Tohama I]	377	347	7	335	25	401	1e-24	24.4
PQL61633.1	VFG000036(gb|NP_878993)	(bplC) lipopolysaccharide biosynthesis protein [LPS (VF0033)] [Bordetella pertussis Tohama I]	360	366	8	364	4	362	1e-73	36.67
PQL61634.1	VFG000037(gb|NP_878994)	(bplB) probable acetyltransferase [LPS (VF0033)] [Bordetella pertussis Tohama I]	142	162	17	157	15	149	3e-23	38.03
PQL61637.1	VFG043383(gb|NP_207633)	(pseB) UDP-N-acetylglucosamine 4,6-dehydratase [Pse5Ac7Ac (AI150)] [Helicobacter pylori 26695]	327	333	5	327	11	333	6e-125	55.35
PQL61638.1	VFG000253(gb|NP_273133)	(siaB/synB) polysialic acid capsule biosynthesis protein SiaB [Capsule (VF0079)] [Neisseria meningitidis MC58]	227	229	4	229	6	226	1e-32	35.68
PQL61641.1	VFG012019(gb|NP_282462)	(pseA) pseudaminic acid biosynthesis PseA protein [Pse5Ac7Ac [Campylobacter jejuni subsp. jejuni NCTC 11168]	363	437	34	391	3	340	1e-44	31.13
PQL61642.1	VFG001951(gb|NP_282564)	(hddC) D-glycero-D-manno-heptose 1-phosphate guanosyltransferase [Capsule (VF0323)] [Campylobacter jejuni subsp. jejuni NCTC 11168]	219	349	122	337	3	214	1e-25	31.51
PQL61643.1	VFG001337(gb|NP_688169)	(neuC) UDP-N-acetylglucosamine-2-epimerase NeuC [Capsule (VF0274)] [Streptococcus agalactiae 2603V/R]	384	386	3	384	2	378	3e-98	39.58
PQL61644.1	VFG001338(gb|NP_688170)	(neuB) N-acetyl neuramic acid synthetase NeuB [Capsule (VF0274)] [Streptococcus agalactiae 2603V/R]	329	334	5	332	4	329	1e-114	51.67
PQL61645.1	VFG001336(gb|NP_688168)	(neuD) neuD protein [Capsule (VF0274)] [Streptococcus agalactiae 2603V/R]	209	206	1	202	1	200	7e-17	27.27
PQL61646.1	VFG002226(gb|NP_540331)	(per) perosamine synthetase [LPS (VF0367)] [Brucella melitensis bv. 1 str. 16M]	361	392	25	384	16	353	5e-73	36.29
PQL61647.1	VFG002556(gb|YP_109392)	(wcbK) GDP sugar epimerase/dehydratase [Capsule I (VF0436)] [Burkholderia pseudomallei K96243]	317	332	2	297	3	309	2e-33	29.97
PQL61653.1	VFG001921(gb|NP_282477)	(ptmB) acylneuraminate cytidylyltransferase [Flagella (VF0114)] [Campylobacter jejuni subsp. jejuni NCTC 11168]	226	247	9	234	4	225	2e-30	32.3
PQL61654.1	VFG002186(gb|NP_816137)	(cpsE) glycosyl transferase group 2 family protein [Capsule (VF0361)] [Enterococcus faecalis V583]	90	441	1	86	323	412	1e-08	31.11
PQL61655.1	VFG001338(gb|NP_688170)	(neuB) N-acetyl neuramic acid synthetase NeuB [Capsule (VF0274)] [Streptococcus agalactiae 2603V/R]	331	349	17	343	3	329	7e-61	35.65
PQL61656.1	VFG000430(gb|NP_458739)	(tviC) Vi polysaccharide biosynthesis protein epimerase TviC [Vi antigen (VF0101)] [Salmonella enterica subsp. enterica serovar Typhi str. CT18]	353	350	2	344	17	337	5e-36	27.48
PQL61657.1	VFG000907(gb|NP_755448)	(hlyB) Hemolysin B [Hemolysin (VF0225)] [Escherichia coli CFT073]	572	597	33	590	158	693	3e-59	30.42
PQL61660.1	VFG002364(gb|YP_001007256)	(fcl) GDP-fucose synthetase [O-antigen (VF0392)] [Yersinia enterocolitica subsp. enterocolitica 8081]	306	314	6	308	5	310	2e-129	55.88
PQL61664.1	VFG001341(gb|NP_688173)	(cpsJ) glycosyl transferase CpsJ(V) [Capsule (VF0274)] [Streptococcus agalactiae 2603V/R]	115	251	2	114	3	117	2e-15	38.26
PQL61665.1	VFG001947(gb|NP_282294)	(waaV) glucosyltransferase [LOS (VF0326)] [Campylobacter jejuni subsp. jejuni NCTC 11168]	127	285	2	126	4	130	3e-22	34.65
PQL61413.1	VFG001965(gb|NP_282578)	(Cj1437c) aminotransferase [Capsule (VF0323)] [Campylobacter jejuni subsp. jejuni NCTC 11168]	347	370	37	367	28	356	8e-23	27.67
PQL61417.1	VFG045467(gb|YP_107884)	(cdpA) cyclic di-GMP phosphodiesterase [CdpA (VF0432)] [Burkholderia pseudomallei K96243]	313	569	269	559	255	561	8e-18	23.64
PQL61418.1	VFG043402(gb|YP_002344511)	(cheY) chemotaxis regulatory protein [Pse5Ac7Ac [Campylobacter jejuni subsp. jejuni NCTC 11168]	116	129	5	114	3	107	2e-07	31.03
PQL61422.1	VFG002529(gb|YP_109900)	(tsr) methyl-accepting chemotaxis protein I [Flagella (VF0430)] [Burkholderia pseudomallei K96243]	281	691	325	599	204	456	3e-25	29.18
PQL61429.1	VFG000130(gb|NP_252238)	(algI) alginate o-acetyltransferase AlgI [Alginate (VF0091)] [Pseudomonas aeruginosa PAO1]	386	484	38	414	29	392	3e-82	40.67
PQL61431.1	VFG000121(gb|NP_249453)	(algU) alginate biosynthesis protein AlgZ/FimS [Alginate (VF0091)] [Pseudomonas aeruginosa PAO1]	174	206	26	189	10	180	5e-29	36.21
PQL61440.1	VFG043209(gb|YP_001006778)	(cheD) methyl-accepting chemotaxis protein CheD [peritrichous flagella (AI145)] [Yersinia enterocolitica subsp. enterocolitica 8081]	286	600	250	535	223	480	2e-22	26.92
PQL61460.1	VFG043394(gb|YP_002343725)	(cheA) chemotaxis histidine kinase [Pse5Ac7Ac [Campylobacter jejuni subsp. jejuni NCTC 11168]	394	1070	305	697	233	626	9e-102	42.39
PQL61460.1	VFG043394(gb|YP_002343725)	(cheA) chemotaxis histidine kinase [Pse5Ac7Ac [Campylobacter jejuni subsp. jejuni NCTC 11168]	101	1070	5	105	4	104	2e-11	29.7
PQL61461.1	VFG002526(gb|YP_109897)	(cheB) chemotaxis-specific methylesterase [Flagella (VF0430)] [Burkholderia pseudomallei K96243]	356	357	6	356	8	361	4e-80	39.04
PQL61462.1	VFG043402(gb|YP_002344511)	(cheY) chemotaxis regulatory protein [Pse5Ac7Ac [Campylobacter jejuni subsp. jejuni NCTC 11168]	124	120	3	120	2	122	2e-16	34.68
PQL61479.1	VFG043392(gb|YP_002343698)	(eptC) phosphoethanolamine transferase [Pse5Ac7Ac [Campylobacter jejuni subsp. jejuni NCTC 11168]	253	637	240	469	218	435	2e-11	26.88
PQL61487.1	VFG000344(gb|NP_438273)	(hitC) iron(III) ABC transporter ATP-binding protein [HitABC (VF0268)] [Haemophilus influenzae Rd KW20]	224	237	5	223	4	222	2e-25	29.02
PQL61490.1	VFG001882(gb|YP_095553)	(pilD) type IV pilus prepilin peptidase PilD [Type IV pili (VF0155)] [Legionella pneumophila subsp. pneumophila str. Philadelphia 1]	228	283	37	249	51	263	1e-11	28.07
PQL61502.1	VFG012033(gb|NP_282479)	(pseD/maf2) motility accessory factor PseD [Pse5Ac7Ac [Campylobacter jejuni subsp. jejuni NCTC 11168]	255	609	225	472	233	462	5e-15	29.02
PQL61511.1	VFG000469(gb|NP_459778)	(slrP) type III secretion system effector SlrP E3 ubiquitin ligase [TTSS(SPI-1 encode) (VF0116)] [Salmonella enterica subsp. enterica serovar Typhimurium str. LT2]	159	217	32	185	253	403	2e-07	27.67
PQL61520.1	VFG000038(gb|NP_878995)	(bplA) probable oxidoreductase [LPS (VF0033)] [Bordetella pertussis Tohama I]	296	389	123	386	72	343	1e-08	23.31
PQL61530.1	VFG043386(gb|NP_207858)	(cheY) chemotaxis response regulator CheY [Pse5Ac7Ac (AI150)] [Helicobacter pylori 26695]	107	151	20	125	7	107	1e-12	28.04
PQL61531.1	VFG009810(gb|NP_215272)	(phoR) Possible two component system response sensor kinase membrane associated PhoR [PhoP/R (CVF331)] [Mycobacterium tuberculosis H37Rv]	251	462	218	455	229	466	4e-16	25.9
PQL61534.1	VFG000680(gb|AAF13661)	(capA) CapA required for Poly-gamma-glutamate transport [Capsule (VF0141)] [Bacillus anthracis]	283	342	20	277	56	321	9e-23	27.21
PQL61536.1	VFG042216(gb|AAD40326)	(sspH1) type III secretion system effector SspH1 E3 ubiquitin ligase [SPI-1 encoded T3SS (SS010)] [Salmonella enterica subsp. enterica serovar Typhimurium str. 14028s]	211	299	108	299	199	393	1e-11	28.44
PQL61539.1	VFG041248(gb|YP_094446)	(ankY/legA9) Dot/Icm type IV secretion system effector LegA9/AnkY ankyrin repeat-containing protein targeting the LCV for autophagy uptake [Dot/Icm (SS047)] [Legionella pneumophila subsp. pneumophila str. Philadelphia 1]	104	218	62	162	438	537	4e-10	38.46
PQL61544.1	VFG000130(gb|NP_252238)	(algI) alginate o-acetyltransferase AlgI [Alginate (VF0091)] [Pseudomonas aeruginosa PAO1]	337	510	32	365	28	341	2e-72	39.76
PQL61549.1	VFG045330(gb|YP_095353)	(lbtC) LbtC inner membrane protein required for import of Legiobactin [Legiobactin (VF0291)] [Legionella pneumophila subsp. pneumophila str. Philadelphia 1]	95	409	72	165	60	154	2e-07	33.68
PQL61550.1	VFG042216(gb|AAD40326)	(sspH1) type III secretion system effector SspH1 E3 ubiquitin ligase [SPI-1 encoded T3SS (SS010)] [Salmonella enterica subsp. enterica serovar Typhimurium str. 14028s]	176	234	36	210	215	372	2e-19	38.64
PQL61550.1	VFG042216(gb|AAD40326)	(sspH1) type III secretion system effector SspH1 E3 ubiquitin ligase [SPI-1 encoded T3SS (SS010)] [Salmonella enterica subsp. enterica serovar Typhimurium str. 14028s]	130	234	36	165	256	373	5e-11	38.46
PQL61556.1	VFG043393(gb|YP_002343724)	(cheW) chemotaxis protein [Pse5Ac7Ac [Campylobacter jejuni subsp. jejuni NCTC 11168]	143	164	24	160	31	172	5e-22	32.87
PQL61290.1	VFG005767(gb|NP_687682)	(cylG) 3-ketoacyl-ACP-reductase CylG [Beta-hemolysin/cytolysin (CVF171)] [Streptococcus agalactiae 2603V/R]	195	270	2	195	3	194	2e-14	26.15
PQL61291.1	VFG000871(gb|NP_757239)	(fimB) Type 1 fimbriae Regulatory protein fimB [Type 1 fimbriae (VF0221)] [Escherichia coli CFT073]	185	299	108	285	11	192	4e-09	25.41
PQL61294.1	VFG002527(gb|YP_109898)	(cheD) chemoreceptor glutamine deamidase CheD [Flagella (VF0430)] [Burkholderia pseudomallei K96243]	137	168	24	157	36	167	5e-16	30.66
PQL61313.1	VFG000130(gb|NP_252238)	(algI) alginate o-acetyltransferase AlgI [Alginate (VF0091)] [Pseudomonas aeruginosa PAO1]	374	494	18	382	19	377	1e-72	38.5
PQL61332.1	VFG002325(gb|YP_001006732)	(fliS) flagellar protein FliS [Flagella (VF0394)] [Yersinia enterocolitica subsp. enterocolitica 8081]	111	150	19	124	19	125	2e-15	35.14
PQL61333.1	VFG002230(gb|NP_540335)	(wbkC) GDP-mannose 4,6-dehydratase / GDP-4-amino-4,6-dideoxy-D-mannose formyltransferase [LPS (VF0367)] [Brucella melitensis bv. 1 str. 16M]	124	208	70	188	60	183	2e-11	27.42
PQL61351.1	VFG005767(gb|NP_687682)	(cylG) 3-ketoacyl-ACP-reductase CylG [Beta-hemolysin/cytolysin (CVF171)] [Streptococcus agalactiae 2603V/R]	188	222	7	183	5	186	3e-13	26.06
PQL61352.1	VFG013412(gb|NP_439302)	(lpxC) UDP-3-O-(R-3-hydroxymyristoyl)-N-acetylglucosamine deacetylase [LOS (CVF494)] [Haemophilus influenzae Rd KW20]	292	337	40	325	1	290	4e-65	40.75
PQL61355.1	VFG000166(gb|NP_252916)	(pchE) dihydroaeruginoic acid synthetase PchE [Pyochelin (VF0095)] [Pseudomonas aeruginosa PAO1]	222	681	2	223	553	736	1e-08	25.23
PQL61358.1	VFG002224(gb|NP_540321)	(wbkA) mannosyltransferase [LPS (VF0367)] [Brucella melitensis bv. 1 str. 16M]	335	387	14	331	1	307	2e-37	29.55
PQL61365.1	VFG037118(gb|NP_273782)	(recN) DNA repair protein RecN [RecN (VF0457)] [Neisseria meningitidis MC58]	574	568	1	564	1	549	2e-82	31.71
PQL61368.1	VFG005767(gb|NP_687682)	(cylG) 3-ketoacyl-ACP-reductase CylG [Beta-hemolysin/cytolysin (CVF171)] [Streptococcus agalactiae 2603V/R]	254	256	6	254	2	237	1e-35	31.89
PQL61370.1	VFG000332(gb|NP_439271)	(rfaD) ADP-L-glycero-D-mannoheptose-6-epimerase [LOS (VF0044)] [Haemophilus influenzae Rd KW20]	318	323	7	320	3	308	1e-68	42.14
PQL61379.1	VFG011850(gb|NP_281278)	(flhG) ATP-binding protein [Flagella (CVF397)] [Campylobacter jejuni subsp. jejuni NCTC 11168]	187	347	100	270	26	198	1e-14	31.02
PQL61386.1	VFG000871(gb|NP_757239)	(fimB) Type 1 fimbriae Regulatory protein fimB [Type 1 fimbriae (VF0221)] [Escherichia coli CFT073]	161	311	149	305	33	191	5e-10	22.98
PQL61395.1	VFG045467(gb|YP_107884)	(cdpA) cyclic di-GMP phosphodiesterase [CdpA (VF0432)] [Burkholderia pseudomallei K96243]	237	493	242	471	326	554	3e-34	31.65
PQL61401.1	VFG000130(gb|NP_252238)	(algI) alginate o-acetyltransferase AlgI [Alginate (VF0091)] [Pseudomonas aeruginosa PAO1]	425	472	18	424	19	419	6e-65	33.88
PQL61185.1	VFG000368(gb|NP_405477)	(ybtS) salicylate synthase Irp9 [Yersiniabactin (VF0136)] [Yersinia pestis CO92]	269	591	106	371	159	424	1e-20	26.39
PQL61189.1	VFG000932(gb|NP_752612)	(entE) 2, 3-dihydroxybenzoate-AMP ligase component of enterobactin synthase multienzyme complex [Enterobactin (VF0228)] [Escherichia coli CFT073]	198	683	398	584	287	471	2e-09	24.24
PQL61223.1	VFG045340(gb|NP_539653)	(ricA) Rab2 interacting conserved protein A [RicA (VF0414)] [Brucella melitensis bv. 1 str. 16M]	85	235	84	166	70	145	1e-07	36.47
PQL61227.1	VFG001931(gb|NP_282616)	(cadF) outer membrane fibronectin-binding protein [CadF (VF0322)] [Campylobacter jejuni subsp. jejuni NCTC 11168]	110	687	573	682	203	312	2e-12	32.73
PQL61232.1	VFG000430(gb|NP_458739)	(tviC) Vi polysaccharide biosynthesis protein epimerase TviC [Vi antigen (VF0101)] [Salmonella enterica subsp. enterica serovar Typhi str. CT18]	330	312	1	307	13	337	2e-30	28.48
PQL61234.1	VFG043209(gb|YP_001006778)	(cheD) methyl-accepting chemotaxis protein CheD [peritrichous flagella (AI145)] [Yersinia enterocolitica subsp. enterocolitica 8081]	326	565	157	475	185	463	2e-19	25.46
PQL61237.1	VFG001971(gb|NP_282584)	(kpsF) D-arabinose 5-phosphate isomerase [Capsule (VF0323)] [Campylobacter jejuni subsp. jejuni NCTC 11168]	270	322	5	273	4	271	2e-72	44.44
PQL61253.1	VFG006562(gb|NP_207150)	(fliG) flagellar motor switch protein G [Pse5Ac7Ac (AI150)] [Helicobacter pylori 26695]	344	337	6	337	3	342	8e-75	38.37
PQL61256.1	VFG005767(gb|NP_687682)	(cylG) 3-ketoacyl-ACP-reductase CylG [Beta-hemolysin/cytolysin (CVF171)] [Streptococcus agalactiae 2603V/R]	246	247	10	243	2	237	2e-41	34.55
PQL61261.1	VFG001214(gb|NP_253237)	(pilR) two-component response regulator PilR [Type IV pili (VF0082)] [Pseudomonas aeruginosa PAO1]	315	297	8	284	135	444	6e-22	25.4
PQL61105.1	VFG015521(gb|NP_252906)	(phzG1) phenazine biosynthesis protein PhzG pyridoxamine 5'-phosphate oxidase [Phenazines biosynthesis (CVF536)] [Pseudomonas aeruginosa PAO1]	201	214	18	214	21	214	5e-23	29.35
PQL61106.1	VFG002060(gb|NP_248764)	(ppkA) serine/threonine protein kinase PpkA [HSI-I (VF0334)] [Pseudomonas aeruginosa PAO1]	265	1759	15	274	14	265	5e-12	24.15
PQL61111.1	VFG001206(gb|NP_273675)	(fbpC) iron(III) ABC transporter ATP-binding protein [FbpABC (VF0272)] [Neisseria meningitidis MC58]	266	356	3	261	5	266	3e-55	36.84
PQL61112.1	VFG000249(gb|NP_273676)	(fbpB) iron(III) ABC transporter permease protein [FbpABC (VF0272)] [Neisseria meningitidis MC58]	251	279	19	268	16	245	6e-07	23.9
PQL61113.1	VFG000105(gb|NP_230489)	(acfC) accessory colonization factor AcfC [ACF (VF0127)] [Vibrio cholerae O1 biovar El Tor str. N16961]	136	335	81	215	71	194	5e-07	27.94
PQL61158.1	VFG013384(gb|NP_439218)	(lpxB) lipid-A-disaccharide synthase [LOS (CVF494)] [Haemophilus influenzae Rd KW20]	395	431	27	415	3	386	5e-63	32.15
PQL61168.1	VFG044165(gb|NP_752609)	(entS) enterobactin exporter iron-regulated [enterobactin (IA019)] [Escherichia coli CFT073]	350	418	19	359	19	351	9e-09	23.14
PQL61176.1	VFG000249(gb|NP_273676)	(fbpB) iron(III) ABC transporter permease protein [FbpABC (VF0272)] [Neisseria meningitidis MC58]	197	276	25	212	277	450	2e-08	27.92
PQL61011.1	VFG002548(gb|YP_109384)	(wcbR) capsular polysaccharide biosynthesis fatty acid synthase [Capsule I (VF0436)] [Burkholderia pseudomallei K96243]	337	340	12	336	1799	2114	2e-23	28.49
PQL61013.1	VFG032992(gb|NP_464816)	(oatA) peptidoglycan O-acetyltransferase [OatA (VF0441)] [Listeria monocytogenes EGD-e]	413	408	1	397	1	358	9e-15	24.7
PQL61014.1	VFG015950(gb|NP_251075)	(pvdQ) 3-oxo-C12-homoserine lactone acylase PvdQ [pyoverdine (IA001)] [Pseudomonas aeruginosa PAO1]	590	838	289	828	216	752	5e-13	21.86
PQL61026.1	VFG002007(gb|YP_095787)	(fliE) flagellar hook-basal body complex protein FliE [Flagella (VF0157)] [Legionella pneumophila subsp. pneumophila str. Philadelphia 1]	71	127	57	126	33	102	2e-07	35.21
PQL61027.1	VFG006686(gb|NP_208349)	(flgC) flagellar basal-body rod protein FlgC [Flagella (CVF223)] [Helicobacter pylori 26695]	160	153	3	148	2	156	1e-28	38.12
PQL61028.1	VFG002351(gb|YP_001006764)	(flgB) flagellar basal-body rod protein FlgB [Flagella (VF0394)] [Yersinia enterocolitica subsp. enterocolitica 8081]	103	143	24	122	22	116	4e-08	28.16
PQL61039.1	VFG005785(gb|NP_687688)	(cylF) putative aminomethyltransferase CylF [Beta-hemolysin/cytolysin (CVF171)] [Streptococcus agalactiae 2603V/R]	243	396	88	324	38	252	7e-11	23.46
PQL61057.1	VFG001309(gb|NP_644951)	(cap8M) capsular polysaccharide synthesis enzyme Cap8M [Capsule (VF0003)] [Staphylococcus aureus subsp. aureus MW2]	178	446	13	173	1	174	1e-22	33.15
PQL61063.1	VFG000079(gb|NP_463763)	(clpC) endopeptidase Clp ATP-binding chain C [ClpC (VF0072)] [Listeria monocytogenes EGD-e]	810	846	4	811	6	801	0	52.22
PQL61073.1	VFG005776(gb|NP_687685)	(cylA) ABC (ATP-binding cassette) transporter CylA [Beta-hemolysin/cytolysin (CVF171)] [Streptococcus agalactiae 2603V/R]	221	304	6	223	3	222	3e-24	33.03
PQL61086.1	VFG021827(gb|NP_215862)	(mbtN) Acyl-CoA dehydrogenase MbtN [mycobactin (IA031)] [Mycobacterium tuberculosis H37Rv]	386	394	21	392	10	376	1e-08	25.39
PQL60911.1	VFG001249(gb|NP_249790)	(fleR) two-component response regulator [Flagella (VF0273)] [Pseudomonas aeruginosa PAO1]	110	369	6	115	1	110	3e-10	26.36
PQL60934.1	VFG001214(gb|NP_253237)	(pilR) two-component response regulator PilR [Type IV pili (VF0082)] [Pseudomonas aeruginosa PAO1]	113	304	1	112	1	113	1e-14	33.63
PQL60947.1	VFG042216(gb|AAD40326)	(sspH1) type III secretion system effector SspH1 E3 ubiquitin ligase [SPI-1 encoded T3SS (SS010)] [Salmonella enterica subsp. enterica serovar Typhimurium str. 14028s]	158	173	40	165	227	384	3e-10	27.85
PQL60948.1	VFG000468(gb|NP_461184)	(sspH2) type III secretion system effector SspH2 E3 ubiquitin ligase [TTSS(SPI-2 encode) (VF0321)] [Salmonella enterica subsp. enterica serovar Typhimurium str. LT2]	265	315	43	306	232	468	2e-18	33.58
PQL60949.1	VFG042216(gb|AAD40326)	(sspH1) type III secretion system effector SspH1 E3 ubiquitin ligase [SPI-1 encoded T3SS (SS010)] [Salmonella enterica subsp. enterica serovar Typhimurium str. 14028s]	169	195	39	192	227	389	3e-10	31.36
PQL60953.1	VFG002368(gb|YP_001007260)	(wbcG) putative glycosyltransferase [O-antigen (VF0392)] [Yersinia enterocolitica subsp. enterocolitica 8081]	200	297	1	199	2	199	7e-21	29.5
PQL60965.1	VFG001206(gb|NP_273675)	(fbpC) iron(III) ABC transporter ATP-binding protein [FbpABC (VF0272)] [Neisseria meningitidis MC58]	203	231	12	213	5	200	7e-29	36.45
PQL60976.1	VFG006717(gb|NP_465159)	(lap) Listeria adhesion protein Lap [Lap (VF0444)] [Listeria monocytogenes EGD-e]	413	388	7	388	460	863	6e-19	24.7
PQL60985.1	VFG002409(gb|NP_645079)	(essC) type VII secretion system protein EssC FtsK/SpoIIIE family ATPase [Type VII secretion system (VF0403)] [Staphylococcus aureus subsp. aureus MW2]	213	948	633	843	666	857	4e-20	32.86
PQL60832.1	VFG043402(gb|YP_002344511)	(cheY) chemotaxis regulatory protein [Pse5Ac7Ac [Campylobacter jejuni subsp. jejuni NCTC 11168]	82	256	140	220	2	83	3e-11	32.93
PQL60839.1	VFG041336(gb|YP_096459)	(ankF/legA14/ceg31) Dot/Icm type IV secretion system effector AnkF/LegA14/Ceg31 [Dot/Icm (SS047)] [Legionella pneumophila subsp. pneumophila str. Philadelphia 1]	82	384	112	192	571	647	1e-07	40.24
PQL60842.1	VFG005767(gb|NP_687682)	(cylG) 3-ketoacyl-ACP-reductase CylG [Beta-hemolysin/cytolysin (CVF171)] [Streptococcus agalactiae 2603V/R]	192	266	9	193	2	186	2e-16	27.6
PQL60848.1	VFG001089(gb|NP_464364)	(hpt) hexose phosphate transport protein [Hpt (VF0264)] [Listeria monocytogenes EGD-e]	385	443	36	411	32	410	1e-37	28.83
PQL60854.1	VFG045340(gb|NP_539653)	(ricA) Rab2 interacting conserved protein A [RicA (VF0414)] [Brucella melitensis bv. 1 str. 16M]	157	189	5	160	17	172	3e-25	34.39
PQL60872.1	VFG001798(gb|YP_186826)	(hlb) beta-hemolysin [<beta>-hemolysin (VF0002)] [Staphylococcus aureus subsp. aureus COL]	308	558	66	369	29	328	3e-61	39.29
PQL60888.1	VFG041293(gb|YP_095745)	(ankI/legAS4) Dot/Icm type IV secretion system effector AnkI/LegAS4 [Dot/Icm (SS047)] [Legionella pneumophila subsp. pneumophila str. Philadelphia 1]	106	143	29	127	130	233	5e-07	27.36
PQL60900.1	VFG002225(gb|NP_540330)	(gmd) GDP-mannose 4,6-dehydratase [LPS (VF0367)] [Brucella melitensis bv. 1 str. 16M]	340	340	1	332	1	340	4e-156	62.06
PQL60903.1	VFG013436(gb|NP_439676)	(htrB) lipid A biosynthesis lauroyl acyltransferase [LOS (CVF494)] [Haemophilus influenzae Rd KW20]	300	300	12	295	19	304	6e-15	24
PQL60905.1	VFG009810(gb|NP_215272)	(phoR) Possible two component system response sensor kinase membrane associated PhoR [PhoP/R (CVF331)] [Mycobacterium tuberculosis H37Rv]	275	804	378	642	223	466	6e-16	25.09
PQL60759.1	VFG001951(gb|NP_282564)	(hddC) D-glycero-D-manno-heptose 1-phosphate guanosyltransferase [Capsule (VF0323)] [Campylobacter jejuni subsp. jejuni NCTC 11168]	184	252	9	180	3	166	2e-09	29.89
PQL60777.1	VFG014893(gb|NP_254009)	(algC) phosphomannomutase AlgC [Alginate biosynthesis (CVF522)] [Pseudomonas aeruginosa PAO1]	441	460	20	449	19	444	4e-35	25.85
PQL60781.1	VFG000670(gb|NP_706258)	(gtrB) bactoprenol glucosyl transferase [LPS (VF0124)] [Shigella flexneri 2a str. 301]	199	231	1	192	1	190	6e-13	28.64
PQL60805.1	VFG042972(gb|YP_002742499)	(sipA) signal peptidase I [PI-2 (VF0530)] [Streptococcus pneumoniae Taiwan19F-14]	178	198	19	194	28	174	2e-09	23.03
PQL60819.1	VFG002563(gb|YP_109399)	(wzt2) ATP-binding ABC transporter capsular polysaccharide export protein [Capsule I (VF0436)] [Burkholderia pseudomallei K96243]	186	631	328	510	19	202	3e-13	25.81
PQL60640.1	VFG014707(gb|NP_250151)	(motC) flagellar motor protein [Deoxyhexose linking sugar 209 Da capping structure (AI138)] [Pseudomonas aeruginosa PAO1]	247	260	1	247	1	245	2e-39	33.2
PQL60641.1	VFG014720(gb|NP_250152)	(motD) flagellar motor protein [Deoxyhexose linking sugar 209 Da capping structure (AI138)] [Pseudomonas aeruginosa PAO1]	260	275	3	251	4	249	1e-15	24.62
PQL60642.1	VFG001925(gb|NP_282549)	(fliL) flagellar basal body protein FliL [Flagella (VF0114)] [Campylobacter jejuni subsp. jejuni NCTC 11168]	94	174	82	174	88	178	4e-07	29.79
PQL60643.1	VFG013236(gb|NP_438231)	(kdsB) 3-deoxy-manno-octulosonate cytidylyltransferase [LOS (CVF494)] [Haemophilus influenzae Rd KW20]	244	247	7	235	6	247	4e-48	40.98
PQL60651.1	VFG009570(gb|NP_215864)	(irtA) Iron-regulated transporter IrtA [mycobactin (IA031)] [Mycobacterium tuberculosis H37Rv]	217	255	25	236	625	828	5e-18	29.49
PQL60653.1	VFG015994(gb|NP_251084)	(pvdN) pyoverdine biosynthesis protein PvdN [pyoverdine (IA001)] [Pseudomonas aeruginosa PAO1]	382	413	33	398	62	420	1e-08	19.11
PQL60660.1	VFG045467(gb|YP_107884)	(cdpA) cyclic di-GMP phosphodiesterase [CdpA (VF0432)] [Burkholderia pseudomallei K96243]	228	425	21	242	338	554	1e-13	26.32
PQL60663.1	VFG000121(gb|NP_249453)	(algU) alginate biosynthesis protein AlgZ/FimS [Alginate (VF0091)] [Pseudomonas aeruginosa PAO1]	172	174	9	168	22	187	7e-14	26.74
PQL60675.1	VFG000674(gb|CAA70683)	(smcL) sphingomyelinase-c [SMase (VF0061)] [Listeria ivanovii str. ATCC 19119]	308	554	71	368	33	332	3e-67	40.91
PQL60676.1	VFG036956(gb|NP_273368)	(farB) fatty acid efflux system protein FarB [FarAB (VF0450)] [Neisseria meningitidis MC58]	302	507	14	306	13	306	7e-21	26.82
PQL60690.1	VFG000841(gb|YP_325609)	(hlyB) hemolysin transport protein [Hemolysin (VF0207)] [Escherichia coli O157:H7 str. EDL933]	253	254	1	239	461	698	2e-20	29.64
PQL60692.1	VFG000344(gb|NP_438273)	(hitC) iron(III) ABC transporter ATP-binding protein [HitABC (VF0268)] [Haemophilus influenzae Rd KW20]	199	240	34	213	6	200	2e-18	34.17
PQL60695.1	VFG043394(gb|YP_002343725)	(cheA) chemotaxis histidine kinase [Pse5Ac7Ac [Campylobacter jejuni subsp. jejuni NCTC 11168]	129	377	3	129	640	768	2e-15	27.13
PQL60712.1	VFG043209(gb|YP_001006778)	(cheD) methyl-accepting chemotaxis protein CheD [peritrichous flagella (AI145)] [Yersinia enterocolitica subsp. enterocolitica 8081]	269	562	180	448	193	431	2e-23	27.88
PQL60574.1	VFG013265(gb|NP_438428)	(orfM) deoxyribonucleotide triphosphate pyrophosphatase [LOS (CVF494)] [Haemophilus influenzae Rd KW20]	194	197	1	189	1	191	5e-39	39.69
PQL60577.1	VFG009810(gb|NP_215272)	(phoR) Possible two component system response sensor kinase membrane associated PhoR [PhoP/R (CVF331)] [Mycobacterium tuberculosis H37Rv]	287	696	293	561	206	478	3e-18	29.97
PQL60580.1	VFG002525(gb|YP_109896)	(cheY) chemotaxis protein CheY [Flagella (VF0430)] [Burkholderia pseudomallei K96243]	118	227	10	123	18	134	2e-11	33.05
PQL60582.1	VFG000121(gb|NP_249453)	(algU) alginate biosynthesis protein AlgZ/FimS [Alginate (VF0091)] [Pseudomonas aeruginosa PAO1]	141	181	36	171	49	184	2e-09	29.79
PQL60599.1	VFG000368(gb|NP_405477)	(ybtS) salicylate synthase Irp9 [Yersiniabactin (VF0136)] [Yersinia pestis CO92]	268	473	192	457	164	428	6e-41	33.58
PQL60600.1	VFG021827(gb|NP_215862)	(mbtN) Acyl-CoA dehydrogenase MbtN [mycobactin (IA031)] [Mycobacterium tuberculosis H37Rv]	252	387	125	367	121	361	1e-07	21.43
PQL60603.1	VFG013496(gb|NP_439840)	(lsgC) glycosyltransferase [LOS (CVF494)] [Haemophilus influenzae Rd KW20]	163	368	170	327	167	325	2e-15	33.74
PQL60605.1	VFG043209(gb|YP_001006778)	(cheD) methyl-accepting chemotaxis protein CheD [peritrichous flagella (AI145)] [Yersinia enterocolitica subsp. enterocolitica 8081]	236	781	420	655	225	427	3e-16	27.97
PQL60609.1	VFG001931(gb|NP_282616)	(cadF) outer membrane fibronectin-binding protein [CadF (VF0322)] [Campylobacter jejuni subsp. jejuni NCTC 11168]	142	475	340	474	179	318	6e-15	36.62
PQL60620.1	VFG000036(gb|NP_878993)	(bplC) lipopolysaccharide biosynthesis protein [LPS (VF0033)] [Bordetella pertussis Tohama I]	369	374	5	367	3	362	2e-57	33.33
PQL60624.1	VFG037100(gb|NP_273110)	(msrA/B(pilB)) trifunctional thioredoxin/methionine sulfoxide reductase A/B protein [MsrAB (VF0456)] [Neisseria meningitidis MC58]	153	175	6	158	203	354	6e-41	43.79
PQL60628.1	VFG013248(gb|NP_438233)	(msbA) lipid transporter ATP-binding/permease [LOS (CVF494)] [Haemophilus influenzae Rd KW20]	517	606	85	599	71	585	1e-105	34.82
PQL60629.1	VFG015515(gb|NP_252903)	(phzE1) phenazine biosynthesis protein PhzE [Phenazines biosynthesis (CVF536)] [Pseudomonas aeruginosa PAO1]	198	192	3	184	438	620	6e-08	25.25
PQL60632.1	VFG000307(gb|NP_207041)	(napA) neutrophil activating protein NapA [HP-NAP (VF0052)] [Helicobacter pylori 26695]	137	160	20	155	7	143	4e-18	30.66
PQL60505.1	VFG001964(gb|NP_282577)	(Cj1436c) aminotransferase [Capsule (VF0323)] [Campylobacter jejuni subsp. jejuni NCTC 11168]	315	863	54	357	79	388	5e-27	27.62
PQL60522.1	VFG001300(gb|NP_644942)	(cap8D) capsular polysaccharide synthesis enzyme Cap8D [Capsule (VF0003)] [Staphylococcus aureus subsp. aureus MW2]	549	629	8	552	9	550	6e-138	43.35
PQL60527.1	VFG014950(gb|NP_249457)	(mucD) serine protease MucD precursor [Alginate regulation (CVF523)] [Pseudomonas aeruginosa PAO1]	294	504	78	361	98	368	6e-24	31.97
PQL60536.1	VFG000936(gb|NP_755498)	(iutA) ferric aerobactin receptor precusor IutA [Aerobactin (VF0229)] [Escherichia coli CFT073]	188	708	76	255	55	232	8e-12	25.53
PQL60539.1	VFG000075(gb|NP_463962)	(inlA) Internalin A [InlA (VF0069)] [Listeria monocytogenes EGD-e]	157	241	54	210	256	410	4e-17	28.66
PQL60539.1	VFG000075(gb|NP_463962)	(inlA) Internalin A [InlA (VF0069)] [Listeria monocytogenes EGD-e]	155	241	82	234	196	346	9e-17	33.55
PQL60539.1	VFG000075(gb|NP_463962)	(inlA) Internalin A [InlA (VF0069)] [Listeria monocytogenes EGD-e]	157	241	54	210	212	366	4e-14	28.03
PQL60539.1	VFG000075(gb|NP_463962)	(inlA) Internalin A [InlA (VF0069)] [Listeria monocytogenes EGD-e]	165	241	54	218	125	286	5e-14	24.85
PQL60539.1	VFG000075(gb|NP_463962)	(inlA) Internalin A [InlA (VF0069)] [Listeria monocytogenes EGD-e]	139	241	72	210	99	234	7e-10	25.18
PQL60546.1	VFG002224(gb|NP_540321)	(wbkA) mannosyltransferase [LPS (VF0367)] [Brucella melitensis bv. 1 str. 16M]	372	380	13	369	2	362	3e-39	30.65
PQL60549.1	VFG000130(gb|NP_252238)	(algI) alginate o-acetyltransferase AlgI [Alginate (VF0091)] [Pseudomonas aeruginosa PAO1]	389	470	18	399	19	392	1e-85	38.82
PQL60551.1	VFG000130(gb|NP_252238)	(algI) alginate o-acetyltransferase AlgI [Alginate (VF0091)] [Pseudomonas aeruginosa PAO1]	402	465	1	387	1	384	5e-74	36.57
PQL60435.1	VFG045467(gb|YP_107884)	(cdpA) cyclic di-GMP phosphodiesterase [CdpA (VF0432)] [Burkholderia pseudomallei K96243]	246	404	155	397	325	567	1e-39	33.33
PQL60436.1	VFG043346(gb|YP_095789)	(fleS/flrB) flagellar sensor histidine kinase FleS [polar flagella (AI149)] [Legionella pneumophila subsp. pneumophila str. Philadelphia 1]	204	494	168	369	154	336	3e-14	26.47
PQL60437.1	VFG001226(gb|NP_249100)	(pilH) twitching motility protein PilH [Type IV pili (VF0082)] [Pseudomonas aeruginosa PAO1]	97	152	43	139	23	118	6e-13	31.96
PQL60438.1	VFG009810(gb|NP_215272)	(phoR) Possible two component system response sensor kinase membrane associated PhoR [PhoP/R (CVF331)] [Mycobacterium tuberculosis H37Rv]	263	890	643	884	213	467	2e-09	24.71
PQL60439.1	VFG002110(gb|YP_096826)	(vipD) Dot/Icm type IV secretion system effector VipD Phospholipase A1 [Dot/Icm (VF0156)] [Legionella pneumophila subsp. pneumophila str. Philadelphia 1]	109	763	473	574	37	142	4e-08	33.03
PQL60451.1	VFG002511(gb|YP_106900)	(flgE) flagellar hook protein FlgE [Flagella (VF0430)] [Burkholderia pseudomallei K96243]	468	464	8	462	6	413	1e-52	32.05
PQL60452.1	VFG001237(gb|NP_249770)	(flgD) flagellar basal-body rod modification protein FlgD [Flagella (VF0273)] [Pseudomonas aeruginosa PAO1]	71	264	52	115	40	110	2e-11	46.48
PQL60459.1	VFG000075(gb|NP_463962)	(inlA) Internalin A [InlA (VF0069)] [Listeria monocytogenes EGD-e]	200	288	72	250	228	421	2e-10	30
PQL60364.1	VFG001871(gb|YP_095391)	(lspG) general secretion pathway protein G [<i>lsp</i> T2SS (VF0154)] [Legionella pneumophila subsp. pneumophila str. Philadelphia 1]	144	158	11	151	4	139	2e-23	39.58
PQL60365.1	VFG000181(gb|NP_251792)	(xcpS) general secretion pathway protein F [xcp secretion system (VF0084)] [Pseudomonas aeruginosa PAO1]	403	408	1	403	1	402	1e-71	29.78
PQL60366.1	VFG002048(gb|YP_404601)	(gspE) general secretion pathway protein E [T2SS (VF0333)] [Shigella dysenteriae Sd197]	484	557	87	557	15	494	1e-151	47.73
PQL60367.1	VFG002047(gb|YP_404600)	(gspD) general secretion pathway protein D [T2SS (VF0333)] [Shigella dysenteriae Sd197]	513	596	94	570	76	563	5e-55	28.85
PQL60369.1	VFG000145(gb|NP_250562)	(lasA) LasA protease precursor [LasA (VF0088)] [Pseudomonas aeruginosa PAO1]	67	334	253	311	303	369	3e-07	35.82
PQL60375.1	VFG000522(gb|NP_460387)	(ssaU) type III secretion system export apparatus switch protein SsaU [TTSS(SPI-2 encode) (VF0321)] [Salmonella enterica subsp. enterica serovar Typhimurium str. LT2]	79	87	2	79	266	344	3e-09	37.97
PQL60384.1	VFG002230(gb|NP_540335)	(wbkC) GDP-mannose 4,6-dehydratase / GDP-4-amino-4,6-dideoxy-D-mannose formyltransferase [LPS (VF0367)] [Brucella melitensis bv. 1 str. 16M]	173	315	62	231	59	226	4e-09	25.43
PQL60387.1	VFG043345(gb|YP_095788)	(fleR/flrC) sigma 54-dependent response regulator [polar flagella (AI149)] [Legionella pneumophila subsp. pneumophila str. Philadelphia 1]	435	448	3	436	20	445	8e-100	38.85
PQL60388.1	VFG043368(gb|NP_207042)	(flgS) signal-transducing protein histidine kinase [Pse5Ac7Ac (AI150)] [Helicobacter pylori 26695]	221	596	361	579	166	365	2e-11	27.6
PQL60391.1	VFG043396(gb|YP_002344093)	(rpoN) RNA polymerase factor sigma-54 [Pse5Ac7Ac [Campylobacter jejuni subsp. jejuni NCTC 11168]	336	473	142	472	110	416	1e-37	30.95
PQL60392.1	VFG001206(gb|NP_273675)	(fbpC) iron(III) ABC transporter ATP-binding protein [FbpABC (VF0272)] [Neisseria meningitidis MC58]	224	235	3	222	9	230	2e-31	32.14
PQL60395.1	VFG013465(gb|NP_439706)	(kdsA) 2-dehydro-3-deoxyphosphooctonate aldolase [LOS (CVF494)] [Haemophilus influenzae Rd KW20]	263	287	17	277	13	275	2e-78	41.83
PQL60397.1	VFG000331(gb|NP_439675)	(rfaE) ADP-heptose synthase [LOS (VF0044)] [Haemophilus influenzae Rd KW20]	141	158	15	155	331	471	7e-41	51.77
PQL60398.1	VFG000331(gb|NP_439675)	(rfaE) ADP-heptose synthase [LOS (VF0044)] [Haemophilus influenzae Rd KW20]	319	337	13	331	5	314	2e-67	42.01
PQL60400.1	VFG000070(gb|NP_464110)	(iap/cwhA) P60 extracellular protein invasion associated protein Iap [p60 (VF0068)] [Listeria monocytogenes EGD-e]	112	423	297	408	370	472	6e-09	30.36
PQL60401.1	VFG001857(gb|YP_094782)	(iraB) Di/tripeptide permease [IraAB (VF0293)] [Legionella pneumophila subsp. pneumophila str. Philadelphia 1]	447	434	7	395	14	449	1e-22	22.82
PQL60403.1	VFG001854(gb|YP_095369)	(fliC) flagellin [Flagella (VF0157)] [Legionella pneumophila subsp. pneumophila str. Philadelphia 1]	175	283	2	176	4	173	2e-37	41.14
PQL60403.1	VFG001854(gb|YP_095369)	(fliC) flagellin [Flagella (VF0157)] [Legionella pneumophila subsp. pneumophila str. Philadelphia 1]	96	283	183	278	378	473	7e-18	44.79
PQL60404.1	VFG001854(gb|YP_095369)	(fliC) flagellin [Flagella (VF0157)] [Legionella pneumophila subsp. pneumophila str. Philadelphia 1]	173	282	2	174	4	170	4e-40	43.35
PQL60404.1	VFG001854(gb|YP_095369)	(fliC) flagellin [Flagella (VF0157)] [Legionella pneumophila subsp. pneumophila str. Philadelphia 1]	98	282	184	281	376	473	1e-21	50
PQL60406.1	VFG009810(gb|NP_215272)	(phoR) Possible two component system response sensor kinase membrane associated PhoR [PhoP/R (CVF331)] [Mycobacterium tuberculosis H37Rv]	262	731	317	575	221	478	5e-26	29.77
PQL60407.1	VFG001249(gb|NP_249790)	(fleR) two-component response regulator [Flagella (VF0273)] [Pseudomonas aeruginosa PAO1]	115	420	19	130	5	116	5e-11	33.91
PQL60409.1	VFG043211(gb|YP_001006780)	(cheA) chemotaxis protein CheA [peritrichous flagella (AI145)] [Yersinia enterocolitica subsp. enterocolitica 8081]	402	713	320	713	287	681	7e-88	39.8
PQL60409.1	VFG043211(gb|YP_001006780)	(cheA) chemotaxis protein CheA [peritrichous flagella (AI145)] [Yersinia enterocolitica subsp. enterocolitica 8081]	96	713	1	96	3	97	3e-11	37.5
PQL60410.1	VFG043209(gb|YP_001006778)	(cheD) methyl-accepting chemotaxis protein CheD [peritrichous flagella (AI145)] [Yersinia enterocolitica subsp. enterocolitica 8081]	268	976	647	900	222	489	5e-54	40.3
PQL60411.1	VFG002530(gb|YP_109901)	(cheW) chemotaxis protein CheW [Flagella (VF0430)] [Burkholderia pseudomallei K96243]	153	171	7	159	28	171	7e-28	32.68
PQL60412.1	VFG002527(gb|YP_109898)	(cheD) chemoreceptor glutamine deamidase CheD [Flagella (VF0430)] [Burkholderia pseudomallei K96243]	153	166	13	162	23	167	2e-16	28.76
PQL60413.1	VFG043207(gb|YP_001006775)	(cheB) chemotaxis-specific methylesterase CheB [peritrichous flagella (AI145)] [Yersinia enterocolitica subsp. enterocolitica 8081]	339	347	2	340	4	333	7e-121	49.56
PQL60422.1	VFG036992(gb|NP_274718)	(mtrD) multiple transferable resistance system protein MtrD [MtrCDE (VF0451)] [Neisseria meningitidis MC58]	618	1080	4	605	1	609	1e-38	25.4
PQL60422.1	VFG036992(gb|NP_274718)	(mtrD) multiple transferable resistance system protein MtrD [MtrCDE (VF0451)] [Neisseria meningitidis MC58]	326	1080	752	1065	719	1037	3e-19	21.78
PQL60427.1	VFG002532(gb|YP_109903)	(cheY1) chemotaxis two-component response regulator CheY1 [Flagella (VF0430)] [Burkholderia pseudomallei K96243]	113	120	1	113	2	114	9e-24	35.4
PQL60286.1	VFG000121(gb|NP_249453)	(algU) alginate biosynthesis protein AlgZ/FimS [Alginate (VF0091)] [Pseudomonas aeruginosa PAO1]	167	174	3	159	16	178	4e-07	24.55
PQL60329.1	VFG001443(gb|AAF37887)	(ompA) outer membrane protein A [OmpA (VF0236)] [Escherichia coli O18:K1:H7 str. RS218]	74	195	109	182	250	317	5e-07	36.49
PQL60332.1	VFG005767(gb|NP_687682)	(cylG) 3-ketoacyl-ACP-reductase CylG [Beta-hemolysin/cytolysin (CVF171)] [Streptococcus agalactiae 2603V/R]	188	250	8	191	3	190	1e-14	25.53
PQL60339.1	VFG002224(gb|NP_540321)	(wbkA) mannosyltransferase [LPS (VF0367)] [Brucella melitensis bv. 1 str. 16M]	240	349	84	314	101	330	4e-13	24.17
PQL60340.1	VFG002559(gb|YP_109395)	(wcbH) glycosyl transferase [Capsule I (VF0436)] [Burkholderia pseudomallei K96243]	163	352	178	338	230	387	2e-11	25.77
PQL60342.1	VFG002556(gb|YP_109392)	(wcbK) GDP sugar epimerase/dehydratase [Capsule I (VF0436)] [Burkholderia pseudomallei K96243]	322	321	2	312	4	322	1e-41	31.99
PQL60234.1	VFG013064(gb|YP_405019)	(shuA) outer membrane heme/hemoglobin receptor ShuA [Shu (VF0256)] [Shigella dysenteriae Sd197]	119	777	113	230	32	149	3e-12	35.29
PQL60254.1	VFG016005(gb|NP_251085)	(pvdO) pyoverdine biosynthesis protein PvdO [pyoverdine (IA001)] [Pseudomonas aeruginosa PAO1]	276	322	64	320	35	284	4e-13	24.28
PQL60259.1	VFG002060(gb|NP_248764)	(ppkA) serine/threonine protein kinase PpkA [HSI-I (VF0334)] [Pseudomonas aeruginosa PAO1]	279	1731	1	266	3	260	5e-11	24.37
PQL60262.1	VFG000574(gb|NP_462662)	(mgtB) Mg2+ transport protein [MgtBC (VF0106)] [Salmonella enterica subsp. enterica serovar Typhimurium str. LT2]	573	692	108	598	164	725	1e-23	24.43
PQL60264.1	VFG009810(gb|NP_215272)	(phoR) Possible two component system response sensor kinase membrane associated PhoR [PhoP/R (CVF331)] [Mycobacterium tuberculosis H37Rv]	254	870	621	866	223	467	8e-18	31.5
PQL60265.1	VFG001386(gb|NP_215271)	(phoP) Possible two component system response transcriptional positive regulator PhoP [PhoP (VF0286)] [Mycobacterium tuberculosis H37Rv]	224	227	4	223	22	243	7e-32	32.14
PQL60201.1	VFG001247(gb|NP_249785)	(fliD) flagellar capping protein FliD [Flagella (VF0273)] [Pseudomonas aeruginosa PAO1]	257	639	360	612	226	442	5e-16	28.79
PQL60209.1	VFG000071(gb|NP_463734)	(mpl) Zinc metalloproteinase precursor [Mpl (VF0065)] [Listeria monocytogenes EGD-e]	521	800	128	637	90	509	1e-15	23.03
PQL60210.1	VFG000935(gb|NP_753164)	(iroN) salmochelin receptor IroN [IroN (VF0230)] [Escherichia coli CFT073]	160	825	53	194	31	182	5e-10	33.12
PQL60223.1	VFG005767(gb|NP_687682)	(cylG) 3-ketoacyl-ACP-reductase CylG [Beta-hemolysin/cytolysin (CVF171)] [Streptococcus agalactiae 2603V/R]	246	255	8	250	2	236	2e-51	36.99
PQL60147.1	VFG002158(gb|NP_464456)	(lplA1) lipoate protein ligase [LplA1 (VF0347)] [Listeria monocytogenes EGD-e]	105	328	138	239	65	156	3e-12	39.05
PQL60155.1	VFG002060(gb|NP_248764)	(ppkA) serine/threonine protein kinase PpkA [HSI-I (VF0334)] [Pseudomonas aeruginosa PAO1]	280	1780	1	275	3	269	3e-21	24.29
PQL60159.1	VFG005767(gb|NP_687682)	(cylG) 3-ketoacyl-ACP-reductase CylG [Beta-hemolysin/cytolysin (CVF171)] [Streptococcus agalactiae 2603V/R]	248	252	4	248	2	236	1e-37	34.68
PQL60160.1	VFG002061(gb|NP_248765)	(pppA) Pseudomonas protein phosphatase PppA [HSI-I (VF0334)] [Pseudomonas aeruginosa PAO1]	210	269	51	248	39	240	2e-10	24.29
PQL60162.1	VFG005788(gb|NP_687689)	(cylI) putative 3-ketoacyl-ACP synthase CylI [Beta-hemolysin/cytolysin (CVF171)] [Streptococcus agalactiae 2603V/R]	274	429	160	427	140	387	4e-19	27.74
PQL60169.1	VFG002059(gb|NP_248763)	(tagT) type six secretion associated protein TagT ATP-binding component of ABC transporter [HSI-I (VF0334)] [Pseudomonas aeruginosa PAO1]	218	221	1	205	1	214	3e-28	34.86
PQL60176.1	VFG043402(gb|YP_002344511)	(cheY) chemotaxis regulatory protein [Pse5Ac7Ac [Campylobacter jejuni subsp. jejuni NCTC 11168]	87	136	10	94	3	83	4e-07	32.18
PQL60111.1	VFG036992(gb|NP_274718)	(mtrD) multiple transferable resistance system protein MtrD [MtrCDE (VF0451)] [Neisseria meningitidis MC58]	1057	1098	18	1022	14	1031	2e-53	21.48
PQL60122.1	VFG001397(gb|NP_216547)	(hspX) Heat shock protein HspX (alpha-crystallin homolog) (14 kDa antigen) (HSP16.3) [HspX (VF0301)] [Mycobacterium tuberculosis H37Rv]	91	130	43	129	55	142	2e-11	38.46
PQL60123.1	VFG001397(gb|NP_216547)	(hspX) Heat shock protein HspX (alpha-crystallin homolog) (14 kDa antigen) (HSP16.3) [HspX (VF0301)] [Mycobacterium tuberculosis H37Rv]	92	138	46	136	53	139	2e-08	33.7
PQL60042.1	VFG001206(gb|NP_273675)	(fbpC) iron(III) ABC transporter ATP-binding protein [FbpABC (VF0272)] [Neisseria meningitidis MC58]	195	225	16	207	10	202	2e-23	31.28
PQL60054.1	VFG001349(gb|NP_688181)	(cpsD) CpsD autokinase [Capsule (VF0274)] [Streptococcus agalactiae 2603V/R]	194	258	3	194	36	209	4e-09	24.74
PQL59980.1	VFG002276(gb|NP_561089)	(colA) collagenase [kappa-toxin (VF0388)] [Clostridium perfringens str. 13]	620	888	162	748	141	737	1e-69	29.19
PQL59930.1	VFG001213(gb|NP_253236)	(pilS) two-component sensor PilS [Type IV pili (VF0082)] [Pseudomonas aeruginosa PAO1]	108	572	452	552	417	521	4e-14	37.96
PQL59941.1	VFG043319(gb|YP_094888)	(fleQ) transcriptional regulator FleQ [polar flagella (AI149)] [Legionella pneumophila subsp. pneumophila str. Philadelphia 1]	334	699	362	693	134	459	8e-81	45.21
PQL59945.1	VFG000907(gb|NP_755448)	(hlyB) Hemolysin B [Hemolysin (VF0225)] [Escherichia coli CFT073]	547	606	58	591	149	681	3e-74	32.72
PQL59889.1	VFG001213(gb|NP_253236)	(pilS) two-component sensor PilS [Type IV pili (VF0082)] [Pseudomonas aeruginosa PAO1]	179	712	521	693	347	521	8e-11	24.58
PQL59896.1	VFG010882(gb|YP_094896)	(ccmF) cytochrome c heme lyase subunit CcmF [Cytochrome c muturation (ccm) locus (CVF358)] [Legionella pneumophila subsp. pneumophila str. Philadelphia 1]	628	729	49	654	50	599	6e-68	32.01
PQL59898.1	VFG045590(gb|YP_096633)	(lpg2628) Dot/Icm type IV secretion system effector [Dot/Icm (VF0156)] [Legionella pneumophila subsp. pneumophila str. Philadelphia 1]	249	258	10	249	4	242	3e-13	30.12
PQL59840.1	VFG000079(gb|NP_463763)	(clpC) endopeptidase Clp ATP-binding chain C [ClpC (VF0072)] [Listeria monocytogenes EGD-e]	872	860	1	858	1	802	0	45.64
PQL59854.1	VFG001213(gb|NP_253236)	(pilS) two-component sensor PilS [Type IV pili (VF0082)] [Pseudomonas aeruginosa PAO1]	214	739	530	738	317	523	7e-10	21.03
PQL59855.1	VFG037028(gb|NP_273273)	(katA) catalase [KatA (VF0454)] [Neisseria meningitidis MC58]	477	481	6	478	11	485	0	55.56
PQL59859.1	VFG002513(gb|YP_106902)	(flgG) flagellar basal body rod protein FlgG [Flagella (VF0430)] [Burkholderia pseudomallei K96243]	283	287	1	278	1	254	1e-32	33.22
PQL59811.1	VFG001206(gb|NP_273675)	(fbpC) iron(III) ABC transporter ATP-binding protein [FbpABC (VF0272)] [Neisseria meningitidis MC58]	196	498	2	176	5	199	8e-18	30.61
PQL59821.1	VFG002548(gb|YP_109384)	(wcbR) capsular polysaccharide biosynthesis fatty acid synthase [Capsule I (VF0436)] [Burkholderia pseudomallei K96243]	321	337	29	335	1818	2114	4e-17	26.48
PQL59729.1	VFG001306(gb|NP_644948)	(cap8J) capsular polysaccharide synthesis enzyme Cap8J [Capsule (VF0003)] [Staphylococcus aureus subsp. aureus MW2]	55	107	12	65	130	184	6e-11	43.64
PQL59732.1	VFG037046(gb|NP_273632)	(mntA) ABC transporter ATP-binding protein MntA [MntABC (VF0455)] [Neisseria meningitidis MC58]	218	544	2	211	13	200	5e-16	29.36
PQL59733.1	VFG001931(gb|NP_282616)	(cadF) outer membrane fibronectin-binding protein [CadF (VF0322)] [Campylobacter jejuni subsp. jejuni NCTC 11168]	92	660	561	652	223	313	5e-16	42.39
PQL59740.1	VFG013248(gb|NP_438233)	(msbA) lipid transporter ATP-binding/permease [LOS (CVF494)] [Haemophilus influenzae Rd KW20]	535	609	75	606	56	586	7e-108	35.7
PQL59741.1	VFG013242(gb|NP_438232)	(lpxK) tetraacyldisaccharide 4'-kinase [LOS (CVF494)] [Haemophilus influenzae Rd KW20]	299	347	17	314	20	290	4e-36	33.44
PQL59742.1	VFG000309(gb|NP_207445)	(futB) fucosyltransferase [Lewis antigen (VF0057)] [Helicobacter pylori 26695]	67	187	79	145	368	434	1e-11	31.34
PQL59742.1	VFG000309(gb|NP_207445)	(futB) fucosyltransferase [Lewis antigen (VF0057)] [Helicobacter pylori 26695]	68	187	84	151	366	433	2e-11	32.35
PQL59742.1	VFG000309(gb|NP_207445)	(futB) fucosyltransferase [Lewis antigen (VF0057)] [Helicobacter pylori 26695]	72	187	70	141	366	437	2e-11	30.56
PQL59743.1	VFG012033(gb|NP_282479)	(pseD/maf2) motility accessory factor PseD [Pse5Ac7Ac [Campylobacter jejuni subsp. jejuni NCTC 11168]	317	674	75	374	85	394	4e-15	26.5
PQL59751.1	VFG000038(gb|NP_878995)	(bplA) probable oxidoreductase [LPS (VF0033)] [Bordetella pertussis Tohama I]	235	322	4	211	10	237	4e-13	25.11
PQL59758.1	VFG000344(gb|NP_438273)	(hitC) iron(III) ABC transporter ATP-binding protein [HitABC (VF0268)] [Haemophilus influenzae Rd KW20]	223	260	1	222	6	221	4e-33	33.18
PQL59714.1	VFG000670(gb|NP_706258)	(gtrB) bactoprenol glucosyl transferase [LPS (VF0124)] [Shigella flexneri 2a str. 301]	313	331	8	320	3	308	2e-67	35.14
PQL59724.1	VFG001826(gb|NP_217099)	(relA) Probable GTP pyrophosphokinase RelA (ATP:GTP 3'-pyrophosphotransferase) (PPGPP synthetase I) ((P)PPGPP synthetase) (GTP diphosphokinase) [RelA (VF0287)] [Mycobacterium tuberculosis H37Rv]	708	674	29	668	83	785	0	40.25
PQL59674.1	VFG045465(gb|NP_540591)	(btpA) Tir domain containing protein BtpA [BtpA/Btp1/TcpB (VF0412)] [Brucella melitensis bv. 1 str. 16M]	90	178	6	95	122	210	9e-14	37.78
PQL59682.1	VFG015000(gb|NP_252339)	(mucP) metalloprotease protease [Alginate regulation (CVF523)] [Pseudomonas aeruginosa PAO1]	214	575	373	574	241	450	2e-19	31.78
PQL59682.1	VFG015000(gb|NP_252339)	(mucP) metalloprotease protease [Alginate regulation (CVF523)] [Pseudomonas aeruginosa PAO1]	169	575	2	163	4	164	4e-11	29.59
PQL59683.1	VFG002189(gb|NP_816140)	(cpsB) phosphatidate cytidylyltransferase [Capsule (VF0361)] [Enterococcus faecalis V583]	135	302	158	291	130	261	3e-21	38.52
PQL59684.1	VFG002190(gb|NP_816141)	(cpsA) undecaprenyl diphosphate synthase [Capsule (VF0361)] [Enterococcus faecalis V583]	238	241	5	238	23	259	5e-62	39.5
PQL59696.1	VFG011519(gb|NP_540343)	(wbpL) undecaprenyl-phosphate alpha-N-acetylglucosaminyltransferase [LPS (CVF383)] [Brucella melitensis bv. 1 str. 16M]	246	348	41	279	36	272	3e-18	30.08
PQL59636.1	VFG000468(gb|NP_461184)	(sspH2) type III secretion system effector SspH2 E3 ubiquitin ligase [TTSS(SPI-2 encode) (VF0321)] [Salmonella enterica subsp. enterica serovar Typhimurium str. LT2]	336	618	31	337	146	458	5e-18	30.36
PQL59645.1	VFG000925(gb|NP_752606)	(fepC) ferrienterobactin ABC transporter ATPase [Enterobactin (VF0228)] [Escherichia coli CFT073]	216	312	8	213	12	224	3e-24	29.63
PQL59661.1	VFG000872(gb|NP_757240)	(fimE) Type 1 fimbriae Regulatory protein fimE [Type 1 fimbriae (VF0221)] [Escherichia coli CFT073]	169	298	113	280	6	172	3e-16	28.99
PQL59665.1	VFG000130(gb|NP_252238)	(algI) alginate o-acetyltransferase AlgI [Alginate (VF0091)] [Pseudomonas aeruginosa PAO1]	375	478	18	383	19	376	5e-76	38.13
PQL59667.1	VFG000469(gb|NP_459778)	(slrP) type III secretion system effector SlrP E3 ubiquitin ligase [TTSS(SPI-1 encode) (VF0116)] [Salmonella enterica subsp. enterica serovar Typhimurium str. LT2]	291	488	187	468	190	447	6e-09	28.52
PQL59667.1	VFG000469(gb|NP_459778)	(slrP) type III secretion system effector SlrP E3 ubiquitin ligase [TTSS(SPI-1 encode) (VF0116)] [Salmonella enterica subsp. enterica serovar Typhimurium str. LT2]	167	488	60	225	199	353	2e-08	31.14
PQL59668.1	VFG042216(gb|AAD40326)	(sspH1) type III secretion system effector SspH1 E3 ubiquitin ligase [SPI-1 encoded T3SS (SS010)] [Salmonella enterica subsp. enterica serovar Typhimurium str. 14028s]	190	242	52	241	218	390	8e-13	28.95
PQL59601.1	VFG043394(gb|YP_002343725)	(cheA) chemotaxis histidine kinase [Pse5Ac7Ac [Campylobacter jejuni subsp. jejuni NCTC 11168]	117	371	6	120	648	763	3e-18	41.03
PQL59602.1	VFG009810(gb|NP_215272)	(phoR) Possible two component system response sensor kinase membrane associated PhoR [PhoP/R (CVF331)] [Mycobacterium tuberculosis H37Rv]	268	1205	527	772	228	467	6e-22	28.36
PQL59603.1	VFG043207(gb|YP_001006775)	(cheB) chemotaxis-specific methylesterase CheB [peritrichous flagella (AI145)] [Yersinia enterocolitica subsp. enterocolitica 8081]	181	193	6	183	159	338	1e-28	34.81
PQL59617.1	VFG044172(gb|NP_756180)	(chuV) ATP-binding hydrophilic protein ChuV [Chu (VF0227)] [Escherichia coli CFT073]	246	270	8	247	9	245	1e-27	27.24
PQL59622.1	VFG045340(gb|NP_539653)	(ricA) Rab2 interacting conserved protein A [RicA (VF0414)] [Brucella melitensis bv. 1 str. 16M]	170	180	7	173	3	170	7e-40	37.65
PQL59623.1	VFG042972(gb|YP_002742499)	(sipA) signal peptidase I [PI-2 (VF0530)] [Streptococcus pneumoniae Taiwan19F-14]	158	186	31	185	35	174	3e-07	27.22
PQL59624.1	VFG001226(gb|NP_249100)	(pilH) twitching motility protein PilH [Type IV pili (VF0082)] [Pseudomonas aeruginosa PAO1]	115	143	9	122	4	106	7e-09	26.96
PQL59628.1	VFG002528(gb|YP_109899)	(cheR) chemotaxis protein methyltransferase [Flagella (VF0430)] [Burkholderia pseudomallei K96243]	189	304	101	283	95	275	6e-14	29.63
PQL59631.1	VFG043346(gb|YP_095789)	(fleS/flrB) flagellar sensor histidine kinase FleS [polar flagella (AI149)] [Legionella pneumophila subsp. pneumophila str. Philadelphia 1]	357	482	132	482	25	339	6e-12	21.57
PQL59582.1	VFG000700(gb|AAP42192)	(bsc1) bifunctional; ribulose 5-phosphate reductase; CDP-ribitol pyrophosphorylase [Capsule (VF0043)] [Haemophilus influenzae str. 1007]	230	238	13	232	9	233	4e-20	30.87
PQL59589.1	VFG000119(gb|NP_253948)	(algR) alginate biosynthesis regulatory protein AlgR [Alginate (VF0091)] [Pseudomonas aeruginosa PAO1]	124	459	9	129	3	123	1e-11	35.48
PQL59593.1	VFG001798(gb|YP_186826)	(hlb) beta-hemolysin [<beta>-hemolysin (VF0002)] [Staphylococcus aureus subsp. aureus COL]	296	623	152	439	40	328	5e-82	48.31
PQL59594.1	VFG001798(gb|YP_186826)	(hlb) beta-hemolysin [<beta>-hemolysin (VF0002)] [Staphylococcus aureus subsp. aureus COL]	302	597	111	409	30	328	5e-70	42.05
PQL59541.1	VFG036992(gb|NP_274718)	(mtrD) multiple transferable resistance system protein MtrD [MtrCDE (VF0451)] [Neisseria meningitidis MC58]	1114	1083	3	1070	1	1039	2e-82	24.69
PQL59555.1	VFG014720(gb|NP_250152)	(motD) flagellar motor protein [Deoxyhexose linking sugar 209 Da capping structure (AI138)] [Pseudomonas aeruginosa PAO1]	221	223	7	205	31	240	1e-15	24.89
PQL59525.1	VFG041322(gb|YP_096236)	(ppgA) Dot/Icm type IV secretion system effector PpgA [Dot/Icm (SS047)] [Legionella pneumophila subsp. pneumophila str. Philadelphia 1]	340	506	146	456	150	471	1e-07	24.71
PQL59531.1	VFG001348(gb|NP_688180)	(cpsE) glycosyl transferase CpsE [Capsule (VF0274)] [Streptococcus agalactiae 2603V/R]	433	471	54	460	42	451	2e-37	28.18
PQL59503.1	VFG009810(gb|NP_215272)	(phoR) Possible two component system response sensor kinase membrane associated PhoR [PhoP/R (CVF331)] [Mycobacterium tuberculosis H37Rv]	222	558	189	407	253	465	2e-16	27.93
PQL59509.1	VFG002440(gb|YP_111528)	(bprB) two-component response regulator [Bsa T3SS (VF0428)] [Burkholderia pseudomallei K96243]	214	223	7	219	9	214	4e-29	27.57
PQL59510.1	VFG036992(gb|NP_274718)	(mtrD) multiple transferable resistance system protein MtrD [MtrCDE (VF0451)] [Neisseria meningitidis MC58]	1076	1037	8	1017	5	1031	2e-54	22.21
PQL59475.1	VFG043390(gb|NP_208373)	(pdxJ) pyridoxine 5'-phosphate synthase [Pse5Ac7Ac (AI150)] [Helicobacter pylori 26695]	273	250	3	249	1	260	4e-24	27.84
PQL59480.1	VFG000133(gb|NP_252241)	(algA) phosphomannose isomerase / guanosine 5'-diphospho-D-mannose pyrophosphorylase [Alginate (VF0091)] [Pseudomonas aeruginosa PAO1]	351	353	9	342	4	346	8e-61	35.04
PQL59483.1	VFG002530(gb|YP_109901)	(cheW) chemotaxis protein CheW [Flagella (VF0430)] [Burkholderia pseudomallei K96243]	144	154	7	147	28	168	3e-24	34.03
PQL59488.1	VFG043346(gb|YP_095789)	(fleS/flrB) flagellar sensor histidine kinase FleS [polar flagella (AI149)] [Legionella pneumophila subsp. pneumophila str. Philadelphia 1]	354	484	141	484	24	337	1e-14	23.16
PQL59418.1	VFG001284(gb|NP_647402)	(icaR) ica operon transcriptional regulator IcaR [Intercellular adhesion proteins (VF0014)] [Staphylococcus aureus subsp. aureus MW2]	107	183	6	110	2	104	7e-08	28.97
PQL59425.1	VFG000192(gb|NP_250388)	(pscN) type III secretion system ATPase PscN [TTSS (VF0083)] [Pseudomonas aeruginosa PAO1]	383	503	50	423	46	420	1e-40	28.72
PQL59427.1	VFG000390(gb|NP_395174)	(yscN) type III secretion system ATPase YscN [TTSS (VF0140)] [Yersinia pestis CO92]	418	467	3	411	24	422	5e-46	30.86
PQL59430.1	VFG000130(gb|NP_252238)	(algI) alginate o-acetyltransferase AlgI [Alginate (VF0091)] [Pseudomonas aeruginosa PAO1]	327	474	18	338	19	337	8e-66	39.76
PQL59408.1	VFG036992(gb|NP_274718)	(mtrD) multiple transferable resistance system protein MtrD [MtrCDE (VF0451)] [Neisseria meningitidis MC58]	900	1043	44	893	19	906	2e-36	19.22
PQL59409.1	VFG036992(gb|NP_274718)	(mtrD) multiple transferable resistance system protein MtrD [MtrCDE (VF0451)] [Neisseria meningitidis MC58]	1067	1033	4	1024	1	1037	8e-65	22.59
PQL59390.1	VFG000330(gb|NP_438812)	(kdtA) 3-deoxy-d-manno-octulosonic-acid transferase [LOS (VF0044)] [Haemophilus influenzae Rd KW20]	403	418	30	416	31	420	2e-26	24.32
PQL59373.1	VFG002228(gb|NP_540333)	(wzt) O-antigen export system ATP-binding protein [LPS (VF0367)] [Brucella melitensis bv. 1 str. 16M]	205	432	39	240	48	252	1e-51	41.95
PQL59374.1	VFG000122(gb|NP_252230)	(algD) GDP-mannose 6-dehydrogenase AlgD [Alginate (VF0091)] [Pseudomonas aeruginosa PAO1]	362	436	1	352	1	353	1e-61	35.36
PQL59342.1	VFG017856(gb|YP_001007658)	(pilW) type IV fimbrial biogenesis protein PilW [Type IV pili (CVF049)] [Yersinia enterocolitica subsp. enterocolitica 8081]	313	300	1	294	1	301	4e-22	25.56
PQL59328.1	VFG001964(gb|NP_282577)	(Cj1436c) aminotransferase [Capsule (VF0323)] [Campylobacter jejuni subsp. jejuni NCTC 11168]	137	434	121	255	122	254	6e-08	27.74
PQL59336.1	VFG014950(gb|NP_249457)	(mucD) serine protease MucD precursor [Alginate regulation (CVF523)] [Pseudomonas aeruginosa PAO1]	270	365	93	362	96	361	5e-53	41.11
PQL59295.1	VFG043398(gb|YP_002344200)	(flgS) signal transduction histidine kinase [Pse5Ac7Ac [Campylobacter jejuni subsp. jejuni NCTC 11168]	251	382	144	376	124	338	6e-16	27.49
PQL59300.1	VFG045566(gb|YP_096368)	(lpg2359) Dot/Icm type IV secretion system effector [Dot/Icm (VF0156)] [Legionella pneumophila subsp. pneumophila str. Philadelphia 1]	150	148	1	148	1	147	2e-18	33.33
PQL59302.1	VFG002519(gb|YP_109887)	(fliA) flagellar biosynthesis sigma factor [Flagella (VF0430)] [Burkholderia pseudomallei K96243]	212	585	375	571	40	230	2e-11	26.42
PQL59307.1	VFG000358(gb|NP_405467)	(fyuA) pesticin/yersiniabactin receptor protein [Yersiniabactin (VF0136)] [Yersinia pestis CO92]	180	802	77	251	21	195	2e-13	26.67
PQL59307.1	VFG000358(gb|NP_405467)	(fyuA) pesticin/yersiniabactin receptor protein [Yersiniabactin (VF0136)] [Yersinia pestis CO92]	311	802	495	783	378	652	3e-09	22.51
PQL59310.1	VFG000104(gb|NP_230488)	(acfB) accessory colonization factor AcfB [ACF (VF0127)] [Vibrio cholerae O1 biovar El Tor str. N16961]	174	531	331	500	440	605	6e-17	33.91
PQL59283.1	VFG017856(gb|YP_001007658)	(pilW) type IV fimbrial biogenesis protein PilW [Type IV pili (CVF049)] [Yersinia enterocolitica subsp. enterocolitica 8081]	313	296	1	290	1	301	5e-20	25.24
PQL59269.1	VFG000468(gb|NP_461184)	(sspH2) type III secretion system effector SspH2 E3 ubiquitin ligase [TTSS(SPI-2 encode) (VF0321)] [Salmonella enterica subsp. enterica serovar Typhimurium str. LT2]	305	685	401	679	205	471	3e-15	29.18
PQL59269.1	VFG000468(gb|NP_461184)	(sspH2) type III secretion system effector SspH2 E3 ubiquitin ligase [TTSS(SPI-2 encode) (VF0321)] [Salmonella enterica subsp. enterica serovar Typhimurium str. LT2]	216	685	361	571	266	459	1e-09	31.02
PQL59254.1	VFG043346(gb|YP_095789)	(fleS/flrB) flagellar sensor histidine kinase FleS [polar flagella (AI149)] [Legionella pneumophila subsp. pneumophila str. Philadelphia 1]	105	1191	1086	1189	235	336	1e-14	36.19
PQL59242.1	VFG032992(gb|NP_464816)	(oatA) peptidoglycan O-acetyltransferase [OatA (VF0441)] [Listeria monocytogenes EGD-e]	352	403	16	347	12	330	1e-22	29.55
PQL59214.1	VFG001713(gb|NP_755457)	(papX) PapX protein regulates flagellum synthesis to repress motility [P fimbriae (CVF425)] [Escherichia coli CFT073]	77	149	39	113	67	143	4e-10	44.16
PQL59221.1	VFG013374(gb|NP_439075)	(lpxD) UDP-3-O-(3-hydroxymyristoyl) glucosamine N-acyltransferase [LOS (CVF494)] [Haemophilus influenzae Rd KW20]	209	340	71	279	72	278	6e-34	35.89
PQL59178.1	VFG017856(gb|YP_001007658)	(pilW) type IV fimbrial biogenesis protein PilW [Type IV pili (CVF049)] [Yersinia enterocolitica subsp. enterocolitica 8081]	313	304	1	298	1	301	3e-23	26.52
PQL59184.1	VFG017856(gb|YP_001007658)	(pilW) type IV fimbrial biogenesis protein PilW [Type IV pili (CVF049)] [Yersinia enterocolitica subsp. enterocolitica 8081]	313	300	1	294	1	301	1e-22	26.52
PQL59187.1	VFG000121(gb|NP_249453)	(algU) alginate biosynthesis protein AlgZ/FimS [Alginate (VF0091)] [Pseudomonas aeruginosa PAO1]	183	296	13	190	6	180	9e-17	25.14
PQL59158.1	VFG017856(gb|YP_001007658)	(pilW) type IV fimbrial biogenesis protein PilW [Type IV pili (CVF049)] [Yersinia enterocolitica subsp. enterocolitica 8081]	274	269	1	269	1	260	4e-18	25.55
PQL59145.1	VFG002482(gb|YP_111511)	(tagAB-5) Type VI secretion system protein [T6SS-1 (VF0429)] [Burkholderia pseudomallei K96243]	118	263	123	230	729	846	4e-11	35.59
PQL59145.1	VFG002482(gb|YP_111511)	(tagAB-5) Type VI secretion system protein [T6SS-1 (VF0429)] [Burkholderia pseudomallei K96243]	79	263	160	233	560	638	4e-07	36.71
PQL59147.1	VFG000515(gb|NP_460380)	(ssaN) type III secretion system ATPase SsaN [TTSS(SPI-2 encode) (VF0321)] [Salmonella enterica subsp. enterica serovar Typhimurium str. LT2]	286	482	190	463	115	383	3e-20	28.32
PQL59135.1	VFG002525(gb|YP_109896)	(cheY) chemotaxis protein CheY [Flagella (VF0430)] [Burkholderia pseudomallei K96243]	132	330	4	135	18	139	2e-10	28.79
PQL59109.1	VFG000469(gb|NP_459778)	(slrP) type III secretion system effector SlrP E3 ubiquitin ligase [TTSS(SPI-1 encode) (VF0116)] [Salmonella enterica subsp. enterica serovar Typhimurium str. LT2]	130	195	47	176	198	317	1e-08	30.77
PQL59099.1	VFG043209(gb|YP_001006778)	(cheD) methyl-accepting chemotaxis protein CheD [peritrichous flagella (AI145)] [Yersinia enterocolitica subsp. enterocolitica 8081]	334	574	185	509	185	473	2e-23	25.15
PQL59075.1	VFG000468(gb|NP_461184)	(sspH2) type III secretion system effector SspH2 E3 ubiquitin ligase [TTSS(SPI-2 encode) (VF0321)] [Salmonella enterica subsp. enterica serovar Typhimurium str. LT2]	351	377	33	368	150	468	9e-16	30.48
PQL59076.1	VFG000468(gb|NP_461184)	(sspH2) type III secretion system effector SspH2 E3 ubiquitin ligase [TTSS(SPI-2 encode) (VF0321)] [Salmonella enterica subsp. enterica serovar Typhimurium str. LT2]	287	473	50	335	205	458	1e-15	33.8
PQL59076.1	VFG000468(gb|NP_461184)	(sspH2) type III secretion system effector SspH2 E3 ubiquitin ligase [TTSS(SPI-2 encode) (VF0321)] [Salmonella enterica subsp. enterica serovar Typhimurium str. LT2]	309	473	166	460	206	468	4e-13	30.74
PQL59076.1	VFG000468(gb|NP_461184)	(sspH2) type III secretion system effector SspH2 E3 ubiquitin ligase [TTSS(SPI-2 encode) (VF0321)] [Salmonella enterica subsp. enterica serovar Typhimurium str. LT2]	236	473	45	266	241	458	2e-11	32.63
PQL59077.1	VFG042216(gb|AAD40326)	(sspH1) type III secretion system effector SspH1 E3 ubiquitin ligase [TTSS(SPI-2 encode) (VF0321)] [Salmonella enterica subsp. enterica serovar Typhimurium str. LT2]	219	264	52	264	199	394	2e-15	31.96
PQL59078.1	VFG000468(gb|NP_461184)	(sspH2) type III secretion system effector SspH2 E3 ubiquitin ligase [TTSS(SPI-2 encode) (VF0321)] [Salmonella enterica subsp. enterica serovar Typhimurium str. LT2]	278	283	48	274	205	468	2e-12	30.58
PQL59079.1	VFG000075(gb|NP_463962)	(inlA) Internalin A [InlA (VF0069)] [Listeria monocytogenes EGD-e]	314	447	115	428	97	396	3e-16	34.39
PQL59079.1	VFG000075(gb|NP_463962)	(inlA) Internalin A [InlA (VF0069)] [Listeria monocytogenes EGD-e]	207	447	66	247	225	421	7e-07	32.37
PQL59080.1	VFG000468(gb|NP_461184)	(sspH2) type III secretion system effector SspH2 E3 ubiquitin ligase [TTSS(SPI-2 encode) (VF0321)] [Salmonella enterica subsp. enterica serovar Typhimurium str. LT2]	245	310	47	291	241	458	1e-13	32.65
PQL59068.1	VFG017856(gb|YP_001007658)	(pilW) type IV fimbrial biogenesis protein PilW [Type IV pili (CVF049)] [Yersinia enterocolitica subsp. enterocolitica 8081]	71	126	54	120	231	301	7e-10	38.03
PQL59012.1	VFG000130(gb|NP_252238)	(algI) alginate o-acetyltransferase AlgI [Alginate (VF0091)] [Pseudomonas aeruginosa PAO1]	414	463	18	421	19	417	2e-80	37.68
PQL58982.1	VFG042869(gb|YP_095575)	(pilF) type IV pilus biogenesis protein PilF [type IV pili (AI111)] [Legionella pneumophila subsp. pneumophila str. Philadelphia 1]	119	187	50	165	91	208	1e-09	30.25
PQL58961.1	VFG017856(gb|YP_001007658)	(pilW) type IV fimbrial biogenesis protein PilW [Type IV pili (CVF049)] [Yersinia enterocolitica subsp. enterocolitica 8081]	71	118	54	112	231	301	3e-07	35.21
PQL58927.1	VFG001336(gb|NP_688168)	(neuD) neuD protein [Capsule (VF0274)] [Streptococcus agalactiae 2603V/R]	179	241	65	238	42	209	1e-18	34.08
PQL58926.1	VFG017856(gb|YP_001007658)	(pilW) type IV fimbrial biogenesis protein PilW [Type IV pili (CVF049)] [Yersinia enterocolitica subsp. enterocolitica 8081]	68	179	112	175	236	303	2e-07	38.24
PQL58921.1	VFG017856(gb|YP_001007658)	(pilW) type IV fimbrial biogenesis protein PilW [Type IV pili (CVF049)] [Yersinia enterocolitica subsp. enterocolitica 8081]	323	324	1	320	1	303	4e-25	27.55
PQL58902.1	VFG002041(gb|NP_858211)	(ipaH7.8) type III secretion system effector ipaH7.8 E3 ubiquitin ligase [TTSS (VF0118)] [Shigella flexneri 2a str. 301]	130	165	34	162	68	184	5e-07	33.85
PQL58894.1	VFG045470(gb|AAM75247)	(cylR2) cytolysin regulator R2 [Cytolysin (VF0356)] [Enterococcus faecalis str. MMH594]	61	126	14	74	5	65	5e-08	39.34
PQL58890.1	VFG000468(gb|NP_461184)	(sspH2) type III secretion system effector SspH2 E3 ubiquitin ligase [TTSS(SPI-2 encode) (VF0321)] [Salmonella enterica subsp. enterica serovar Typhimurium str. LT2]	246	238	1	229	244	468	1e-09	28.86

## Sheet: Table 6
Additional file 1 Table 6. Overall predicted virulence factors in L. interrogans serovar Dadas strain CUDO8
Query_id	Subject_id	Gene annotation	Length	Query_length	Query_start	Query_stop	Subject_start	Subject_stop	E-value	Identity
WP_000007746.1	VFG001336(gb|NP_688168)	(neuD) neuD protein [Capsule (VF0274)] [Streptococcus agalactiae 2603V/R]	179	241	65	238	42	209	1e-18	34.08
WP_000008116.1	VFG000983(gb|NP_231094)	(rtxA) RTX toxin RtxA [MARTX (VF0265)] [Vibrio cholerae O1 biovar El Tor str. N16961]	90	269	70	158	3192	3281	4e-10	34.44
WP_000010076.1	VFG015994(gb|NP_251084)	(pvdN) pyoverdine biosynthesis protein PvdN [pyoverdine (IA001)] [Pseudomonas aeruginosa PAO1]	382	413	33	398	62	420	2e-08	19.11
WP_000011393.1	VFG009810(gb|NP_215272)	(phoR) Possible two component system response sensor kinase membrane associated PhoR [PhoP/R (CVF331)] [Mycobacterium tuberculosis H37Rv]	231	771	535	765	242	467	8e-22	29.87
WP_000017091.1	VFG002047(gb|YP_404600)	(gspD) general secretion pathway protein D [T2SS (VF0333)] [Shigella dysenteriae Sd197]	513	596	94	570	76	563	5e-55	28.85
WP_000017465.1	VFG043319(gb|YP_094888)	(fleQ) transcriptional regulator FleQ [polar flagella (AI149)] [Legionella pneumophila subsp. pneumophila str. Philadelphia 1]	334	699	362	693	134	459	8e-81	45.21
WP_000019144.1	VFG012033(gb|NP_282479)	(pseD/maf2) motility accessory factor PseD [Pse5Ac7Ac [Campylobacter jejuni subsp. jejuni NCTC 11168]	255	609	225	472	233	462	5e-15	29.02
WP_000027574.1	VFG002529(gb|YP_109900)	(tsr) methyl-accepting chemotaxis protein I [Flagella (VF0430)] [Burkholderia pseudomallei K96243]	281	691	325	599	204	456	4e-25	29.18
WP_000027847.1	VFG002060(gb|NP_248764)	(ppkA) serine/threonine protein kinase PpkA [HSI-I (VF0334)] [Pseudomonas aeruginosa PAO1]	265	1759	15	274	14	265	6e-12	24.15
WP_000039671.1	VFG002319(gb|YP_001006726)	(fliA) flagellar biosynthesis sigma factor [Flagella (VF0394)] [Yersinia enterocolitica subsp. enterocolitica 8081]	228	266	29	256	13	236	1e-56	41.67
WP_000043153.1	VFG005767(gb|NP_687682)	(cylG) 3-ketoacyl-ACP-reductase CylG [Beta-hemolysin/cytolysin (CVF171)] [Streptococcus agalactiae 2603V/R]	246	255	8	250	2	236	2e-51	36.99
WP_000043663.1	VFG002529(gb|YP_109900)	(tsr) methyl-accepting chemotaxis protein I [Flagella (VF0430)] [Burkholderia pseudomallei K96243]	270	522	220	489	267	480	7e-21	28.89
WP_000050477.1	VFG002325(gb|YP_001006732)	(fliS) flagellar protein FliS [Flagella (VF0394)] [Yersinia enterocolitica subsp. enterocolitica 8081]	111	150	19	124	19	125	2e-15	35.14
WP_000052667.1	VFG001206(gb|NP_273675)	(fbpC) iron(III) ABC transporter ATP-binding protein [FbpABC (VF0272)] [Neisseria meningitidis MC58]	195	225	16	207	10	202	2e-23	31.28
WP_000053881.1	VFG000335(gb|NP_439322)	(ompP5) outer membrane protein P5 (ompA) human factor H binding protein [P5 protein (VF0041)] [Haemophilus influenzae Rd KW20]	92	428	316	406	230	321	1e-07	28.26
WP_000054165.1	VFG002228(gb|NP_540333)	(wzt) O-antigen export system ATP-binding protein [LPS (VF0367)] [Brucella melitensis bv. 1 str. 16M]	205	432	39	240	48	252	1e-51	41.95
WP_000058095.1	VFG045566(gb|YP_096368)	(lpg2359) Dot/Icm type IV secretion system effector [Dot/Icm (VF0156)] [Legionella pneumophila subsp. pneumophila str. Philadelphia 1]	150	148	1	148	1	147	5e-19	34
WP_000075445.1	VFG043394(gb|YP_002343725)	(cheA) chemotaxis histidine kinase [Pse5Ac7Ac [Campylobacter jejuni subsp. jejuni NCTC 11168]	129	377	3	129	640	768	2e-15	27.13
WP_000086941.1	VFG015551(gb|NP_248741)	(phzH) phenazine-modifying enzyme [Phenazines biosynthesis (CVF536)] [Pseudomonas aeruginosa PAO1]	133	490	87	216	43	164	2e-07	29.32
WP_000088214.1	VFG037028(gb|NP_273273)	(katA) catalase [KatA (VF0454)] [Neisseria meningitidis MC58]	477	481	6	478	11	485	0	55.77
WP_000088841.1	VFG014720(gb|NP_250152)	(motD) flagellar motor protein [Deoxyhexose linking sugar 209 Da capping structure (AI138)] [Pseudomonas aeruginosa PAO1]	256	242	9	241	1	245	2e-15	24.22
WP_000089346.1	VFG042216(gb|AAD40326)	(sspH1) type III secretion system effector SspH1 E3 ubiquitin ligase [SPI-1 encoded T3SS (SS010)] [Salmonella enterica subsp. enterica serovar Typhimurium str. 14028s]	161	167	5	165	248	393	2e-09	31.06
WP_000091634.1	VFG042972(gb|YP_002742499)	(sipA) signal peptidase I [PI-2 (VF0530)] [Streptococcus pneumoniae Taiwan19F-14]	158	186	31	185	35	174	3e-07	27.22
WP_000093551.1	VFG002530(gb|YP_109901)	(cheW) chemotaxis protein CheW [Flagella (VF0430)] [Burkholderia pseudomallei K96243]	143	154	7	146	28	167	3e-24	34.27
WP_000093664.1	VFG005767(gb|NP_687682)	(cylG) 3-ketoacyl-ACP-reductase CylG [Beta-hemolysin/cytolysin (CVF171)] [Streptococcus agalactiae 2603V/R]	218	232	8	211	2	217	6e-10	22.94
WP_000096813.1	VFG001213(gb|NP_253236)	(pilS) two-component sensor PilS [Type IV pili (VF0082)] [Pseudomonas aeruginosa PAO1]	203	377	150	343	307	502	5e-13	27.09
WP_000100634.1	VFG042216(gb|AAD40326)	(sspH1) type III secretion system effector SspH1 E3 ubiquitin ligase [SPI-1 encoded T3SS (SS010)] [Salmonella enterica subsp. enterica serovar Typhimurium str. 14028s]	211	299	108	299	199	393	1e-11	28.44
WP_000101124.1	VFG043402(gb|YP_002344511)	(cheY) chemotaxis regulatory protein [Pse5Ac7Ac [Campylobacter jejuni subsp. jejuni NCTC 11168]	124	120	3	120	2	122	2e-16	34.68
WP_000102499.1	VFG001971(gb|NP_282584)	(kpsF) D-arabinose 5-phosphate isomerase [Capsule (VF0323)] [Campylobacter jejuni subsp. jejuni NCTC 11168]	120	139	11	130	197	310	2e-07	28.33
WP_000111455.1	VFG000077(gb|NP_465991)	(clpP) ATP-dependent Clp protease proteolytic subunit [ClpP (VF0074)] [Listeria monocytogenes EGD-e]	190	198	1	190	1	190	7e-88	62.11
WP_000114482.1	VFG002530(gb|YP_109901)	(cheW) chemotaxis protein CheW [Flagella (VF0430)] [Burkholderia pseudomallei K96243]	153	171	7	159	28	171	7e-28	32.68
WP_000115247.1	VFG002482(gb|YP_111511)	(tagAB-5) Type VI secretion system protein [T6SS-1 (VF0429)] [Burkholderia pseudomallei K96243]	118	263	123	230	729	846	2e-10	34.75
WP_000122814.1	VFG042972(gb|YP_002742499)	(sipA) signal peptidase I [PI-2 (VF0530)] [Streptococcus pneumoniae Taiwan19F-14]	178	198	19	194	28	174	2e-09	23.03
WP_000125241.1	VFG014950(gb|NP_249457)	(mucD) serine protease MucD precursor [Alginate regulation (CVF523)] [Pseudomonas aeruginosa PAO1]	294	504	78	361	98	368	6e-24	31.97
WP_000134480.1	VFG001249(gb|NP_249790)	(fleR) two-component response regulator [Flagella (VF0273)] [Pseudomonas aeruginosa PAO1]	110	369	6	115	1	110	3e-10	26.36
WP_000136083.1	VFG006592(gb|NP_207821)	(fliM) flagellar motor switch protein FliM [Pse5Ac7Ac (AI150)] [Helicobacter pylori 26695]	323	341	1	322	1	321	3e-71	35.29
WP_000137385.1	VFG002339(gb|YP_001006752)	(fliQ) flagellar biosynthetic protein FliQ [Flagella (VF0394)] [Yersinia enterocolitica subsp. enterocolitica 8081]	81	87	1	81	1	81	2e-14	46.91
WP_000140210.1	VFG000038(gb|NP_878995)	(bplA) probable oxidoreductase [LPS (VF0033)] [Bordetella pertussis Tohama I]	235	322	4	211	10	237	3e-13	25.11
WP_000141243.1	VFG017856(gb|YP_001007658)	(pilW) type IV fimbrial biogenesis protein PilW [Type IV pili (CVF049)] [Yersinia enterocolitica subsp. enterocolitica 8081]	314	304	1	298	1	301	1e-23	28.34
WP_000155193.1	VFG011394(gb|NP_539748)	(lpxD) UDP-3-O-[3-hydroxymyristoyl] glucosamine N-acyltransferase [LPS (CVF383)] [Brucella melitensis bv. 1 str. 16M]	287	371	48	326	36	321	1e-41	32.4
WP_000155460.1	VFG009810(gb|NP_215272)	(phoR) Possible two component system response sensor kinase membrane associated PhoR [PhoP/R (CVF331)] [Mycobacterium tuberculosis H37Rv]	268	1205	527	772	228	467	6e-22	28.36
WP_000167663.1	VFG005767(gb|NP_687682)	(cylG) 3-ketoacyl-ACP-reductase CylG [Beta-hemolysin/cytolysin (CVF171)] [Streptococcus agalactiae 2603V/R]	243	261	3	234	2	237	8e-25	27.98
WP_000172203.1	VFG013248(gb|NP_438233)	(msbA) lipid transporter ATP-binding/permease [LOS (CVF494)] [Haemophilus influenzae Rd KW20]	535	609	75	606	56	586	7e-108	35.7
WP_000172657.1	VFG000033(gb|NP_878990)	(bplF) lipopolysaccharide biosynthesis protein [LPS (VF0033)] [Bordetella pertussis Tohama I]	392	392	3	379	19	401	1e-75	35.71
WP_000179608.1	VFG000515(gb|NP_460380)	(ssaN) type III secretion system ATPase SsaN [TTSS(SPI-2 encode) (VF0321)] [Salmonella enterica subsp. enterica serovar Typhimurium str. LT2]	286	482	190	463	115	383	3e-20	28.32
WP_000180222.1	VFG001397(gb|NP_216547)	(hspX) Heat shock protein HspX (alpha-crystallin homolog) (14 kDa antigen) (HSP16.3) [HspX (VF0301)] [Mycobacterium tuberculosis H37Rv]	91	130	43	129	55	142	2e-11	38.46
WP_000184524.1	VFG001206(gb|NP_273675)	(fbpC) iron(III) ABC transporter ATP-binding protein [FbpABC (VF0272)] [Neisseria meningitidis MC58]	203	231	12	213	5	200	7e-29	36.45
WP_000186015.1	VFG001213(gb|NP_253236)	(pilS) two-component sensor PilS [Type IV pili (VF0082)] [Pseudomonas aeruginosa PAO1]	179	712	521	693	347	521	8e-11	24.58
WP_000188441.1	VFG001214(gb|NP_253237)	(pilR) two-component response regulator PilR [Type IV pili (VF0082)] [Pseudomonas aeruginosa PAO1]	113	304	1	112	1	113	1e-14	33.63
WP_000190230.1	VFG000249(gb|NP_273676)	(fbpB) iron(III) ABC transporter permease protein [FbpABC (VF0272)] [Neisseria meningitidis MC58]	197	276	25	212	277	450	2e-08	27.92
WP_000190880.1	VFG011850(gb|NP_281278)	(flhG) ATP-binding protein [Flagella (CVF397)] [Campylobacter jejuni subsp. jejuni NCTC 11168]	187	347	100	270	26	198	1e-14	31.02
WP_000194184.1	VFG005767(gb|NP_687682)	(cylG) 3-ketoacyl-ACP-reductase CylG [Beta-hemolysin/cytolysin (CVF171)] [Streptococcus agalactiae 2603V/R]	188	222	7	183	5	186	3e-13	26.06
WP_000195122.1	VFG044165(gb|NP_752609)	(entS) enterobactin exporter iron-regulated [enterobactin (IA019)] [Escherichia coli CFT073]	350	418	19	359	19	351	9e-09	23.14
WP_000200285.1	VFG043393(gb|YP_002343724)	(cheW) chemotaxis protein [Pse5Ac7Ac [Campylobacter jejuni subsp. jejuni NCTC 11168]	143	164	24	160	31	172	5e-22	32.87
WP_000204200.1	VFG000872(gb|NP_757240)	(fimE) Type 1 fimbriae Regulatory protein fimE [Type 1 fimbriae (VF0221)] [Escherichia coli CFT073]	169	298	113	280	6	172	3e-16	28.99
WP_000212324.1	VFG002230(gb|NP_540335)	(wbkC) GDP-mannose 4,6-dehydratase / GDP-4-amino-4,6-dideoxy-D-mannose formyltransferase [LPS (VF0367)] [Brucella melitensis bv. 1 str. 16M]	124	208	70	188	60	183	2e-11	27.42
WP_000212583.1	VFG013384(gb|NP_439218)	(lpxB) lipid-A-disaccharide synthase [LOS (CVF494)] [Haemophilus influenzae Rd KW20]	395	431	27	415	3	386	4e-63	32.15
WP_000218832.1	VFG000344(gb|NP_438273)	(hitC) iron(III) ABC transporter ATP-binding protein [HitABC (VF0268)] [Haemophilus influenzae Rd KW20]	263	333	1	258	1	241	5e-26	30.04
WP_000236005.1	VFG000104(gb|NP_230488)	(acfB) accessory colonization factor AcfB [ACF (VF0127)] [Vibrio cholerae O1 biovar El Tor str. N16961]	174	502	302	471	440	605	2e-16	33.33
WP_000239305.1	VFG001443(gb|AAF37887)	(ompA) outer membrane protein A [OmpA (VF0236)] [Escherichia coli O18:K1:H7 str. RS218]	74	195	109	182	250	317	5e-07	36.49
WP_000244073.1	VFG002440(gb|YP_111528)	(bprB) two-component response regulator [Bsa T3SS (VF0428)] [Burkholderia pseudomallei K96243]	209	233	16	224	10	214	6e-22	27.27
WP_000250738.1	VFG000121(gb|NP_249453)	(algU) alginate biosynthesis protein AlgZ/FimS [Alginate (VF0091)] [Pseudomonas aeruginosa PAO1]	167	174	3	159	16	178	4e-07	24.55
WP_000262844.1	VFG001285(gb|NP_647403)	(icaA) N-acetylglucosaminyltransferase involved in polysaccharide intercellular adhesin(PIA) synthesis [Intercellular adhesion proteins (VF0014)] [Staphylococcus aureus subsp. aureus MW2]	249	487	21	260	40	270	2e-17	27.31
WP_000267376.1	VFG000145(gb|NP_250562)	(lasA) LasA protease precursor [LasA (VF0088)] [Pseudomonas aeruginosa PAO1]	67	334	253	311	303	369	3e-07	35.82
WP_000275625.1	VFG001798(gb|YP_186826)	(hlb) beta-hemolysin [<beta>-hemolysin (VF0002)] [Staphylococcus aureus subsp. aureus COL]	308	510	18	321	29	328	1e-61	39.29
WP_000277636.1	VFG000932(gb|NP_752612)	(entE) 2,3-dihydroxybenzoate-AMP ligase component of enterobactin synthase multienzyme complex [Enterobactin (VF0228)] [Escherichia coli CFT073]	198	683	398	584	287	471	2e-09	24.24
WP_000282348.1	VFG001249(gb|NP_249790)	(fleR) two-component response regulator [Flagella (VF0273)] [Pseudomonas aeruginosa PAO1]	100	330	3	101	4	103	2e-12	35
WP_000282526.1	VFG043386(gb|NP_207858)	(cheY) chemotaxis response regulator CheY [Pse5Ac7Ac (AI150)] [Helicobacter pylori 26695]	107	151	20	125	7	107	1e-12	28.04
WP_000282880.1	VFG013354(gb|NP_439028)	(kfiC) lipopolysaccharide biosynthesis protein [LOS (CVF494)] [Haemophilus influenzae Rd KW20]	102	273	3	100	2	102	6e-21	44.12
WP_000289498.1	VFG001309(gb|NP_644951)	(cap8M) capsular polysaccharide synthesis enzyme Cap8M [Capsule (VF0003)] [Staphylococcus aureus subsp. aureus MW2]	189	421	233	421	1	184	1e-39	38.62
WP_000345490.1	VFG014707(gb|NP_250151)	(motC) flagellar motor protein [Deoxyhexose linking sugar 209 Da capping structure (AI138)] [Pseudomonas aeruginosa PAO1]	247	260	1	247	1	245	2e-39	33.2
WP_000348938.1	VFG045467(gb|YP_107884)	(cdpA) cyclic di-GMP phosphodiesterase [CdpA (VF0432)] [Burkholderia pseudomallei K96243]	313	569	269	559	255	561	1e-17	23.64
WP_000351733.1	VFG001952(gb|NP_282565)	(gmhA2) phosphoheptose isomerase [Capsule (VF0323)] [Campylobacter jejuni subsp. jejuni NCTC 11168]	186	195	9	192	10	193	1e-53	49.46
WP_000351752.1	VFG005767(gb|NP_687682)	(cylG) 3-ketoacyl-ACP-reductase CylG [Beta-hemolysin/cytolysin (CVF171)] [Streptococcus agalactiae 2603V/R]	254	256	6	254	2	237	3e-36	31.89
WP_000355766.1	VFG011414(gb|NP_539767)	(kdsA) 2-dehydro-3-deoxyphosphooctonate aldolase [LPS (CVF383)] [Brucella melitensis bv. 1 str. 16M]	188	380	113	298	23	202	1e-10	27.13
WP_000356374.1	VFG043402(gb|YP_002344511)	(cheY) chemotaxis regulatory protein [Pse5Ac7Ac [Campylobacter jejuni subsp. jejuni NCTC 11168]	116	129	5	114	3	107	2e-07	31.03
WP_000360484.1	VFG005788(gb|NP_687689)	(cylI) putative 3-ketoacyl-ACP synthase CylI [Beta-hemolysin/cytolysin (CVF171)] [Streptococcus agalactiae 2603V/R]	274	429	160	427	140	387	4e-19	27.74
WP_000367570.1	VFG011674(gb|NP_282560)	(Cj1419c) methyltransferase [Capsule biosynthesis and transport (CVF393)] [Campylobacter jejuni subsp. jejuni NCTC 11168]	205	250	9	207	11	209	5e-10	23.9
WP_000367655.1	VFG002226(gb|NP_540331)	(per) perosamine synthetase [LPS (VF0367)] [Brucella melitensis bv. 1 str. 16M]	361	369	20	369	15	373	2e-30	26.59
WP_000369327.1	VFG001206(gb|NP_273675)	(fbpC) iron(III) ABC transporter ATP-binding protein [FbpABC (VF0272)] [Neisseria meningitidis MC58]	224	235	3	222	9	230	2e-31	32.14
WP_000371240.1	VFG001971(gb|NP_282584)	(kpsF) D-arabinose 5-phosphate isomerase [Capsule (VF0323)] [Campylobacter jejuni subsp. jejuni NCTC 11168]	270	322	5	273	4	271	4e-72	44.44
WP_000371278.1	VFG015521(gb|NP_252906)	(phzG1) phenazine biosynthesis protein PhzG pyridoxamine 5'-phosphate oxidase [Phenazines biosynthesis (CVF536)] [Pseudomonas aeruginosa PAO1]	201	214	18	214	21	214	5e-23	29.35
WP_000371638.1	VFG043350(gb|YP_095809)	(fleN) flagellar synthesis regulator FleN [polar flagella (AI149)] [Legionella pneumophila subsp. pneumophila str. Philadelphia 1]	273	304	2	273	16	277	2e-66	40.29
WP_000374065.1	VFG021827(gb|NP_215862)	(mbtN) Acyl-CoA dehydrogenase MbtN [mycobactin (IA031)] [Mycobacterium tuberculosis H37Rv]	297	376	85	370	80	366	2e-18	25.25
WP_000377275.1	VFG002525(gb|YP_109896)	(cheY) chemotaxis protein CheY [Flagella (VF0430)] [Burkholderia pseudomallei K96243]	132	330	4	135	18	139	2e-10	28.79
WP_000378097.1	VFG013368(gb|NP_439034)	(rffG) dTDP-glucose 46-dehydratase [LOS (CVF494)] [Haemophilus influenzae Rd KW20]	171	296	6	151	3	172	6e-09	27.49
WP_000378484.1	VFG000121(gb|NP_249453)	(algU) alginate biosynthesis protein AlgZ/FimS [Alginate (VF0091)] [Pseudomonas aeruginosa PAO1]	174	206	26	189	10	180	5e-29	36.21
WP_000383078.1	VFG001857(gb|YP_094782)	(iraB) Di/tripeptide permease [IraAB (VF0293)] [Legionella pneumophila subsp. pneumophila str. Philadelphia 1]	447	434	7	395	14	449	1e-22	22.82
WP_000393529.1	VFG006582(gb|NP_207825)	(flhF) flagellar biosynthesis protein [Pse5Ac7Ac (AI150)] [Helicobacter pylori 26695]	330	426	91	408	133	448	3e-36	31.82
WP_000393538.1	VFG021827(gb|NP_215862)	(mbtN) Acyl-CoA dehydrogenase MbtN [mycobactin (IA031)] [Mycobacterium tuberculosis H37Rv]	252	387	125	367	121	361	1e-07	21.43
WP_000394787.1	VFG001287(gb|NP_647405)	(icaB) N-deacetylase involved in polysaccharide intercellular adhesin(PIA) synthesis [Intercellular adhesion proteins (VF0014)] [Staphylococcus aureus subsp. aureus MW2]	241	300	39	264	37	271	8e-19	26.97
WP_000402080.1	VFG001249(gb|NP_249790)	(fleR) two-component response regulator [Flagella (VF0273)] [Pseudomonas aeruginosa PAO1]	115	420	19	130	5	116	5e-11	33.91
WP_000404789.1	VFG000681(gb|AAF13662)	(capC) CapC involved in Poly-gamma-glutamate synthesis [Capsule (VF0141)] [Bacillus anthracis]	134	153	4	135	6	136	5e-16	34.33
WP_000405186.1	VFG002007(gb|YP_095787)	(fliE) flagellar hook-basal body complex protein FliE [Flagella (VF0157)] [Legionella pneumophila subsp. pneumophila str. Philadelphia 1]	71	127	57	126	33	102	2e-07	35.21
WP_000410273.1	VFG002364(gb|YP_001007256)	(fcl) GDP-fucose synthetase [O-antigen (VF0392)] [Yersinia enterocolitica subsp. enterocolitica 8081]	306	314	6	308	5	310	3e-132	56.86
WP_000412659.1	VFG006562(gb|NP_207150)	(fliG) flagellar motor switch protein G [Pse5Ac7Ac (AI150)] [Helicobacter pylori 26695]	323	339	16	337	21	338	2e-48	31.89
WP_000412863.1	VFG002522(gb|YP_109890)	(flhA) flagellar biosynthesis protein FlhA [Flagella (VF0430)] [Burkholderia pseudomallei K96243]	656	705	40	679	52	684	2e-153	39.33
WP_000416052.1	VFG000164(gb|NP_252911)	(fptA) Fe(III)-pyochelin receptor precursor [Pyochelin (VF0095)] [Pseudomonas aeruginosa PAO1]	701	746	85	746	71	720	7e-24	22.97
WP_000416248.1	VFG016058(gb|NP_251114)	(pvdL) peptide synthase PvdL [pyoverdine (IA001)] [Pseudomonas aeruginosa PAO1]	340	645	192	527	169	472	1e-10	25.88
WP_000428415.1	VFG045531(gb|YP_095688)	(lpg1661) Dot/Icm type IV secretion system effector [Dot/Icm (VF0156)] [Legionella pneumophila subsp. pneumophila str. Philadelphia 1]	383	381	5	381	6	372	1e-52	38.64
WP_000429410.1	VFG002519(gb|YP_109887)	(fliA) flagellar biosynthesis sigma factor [Flagella (VF0430)] [Burkholderia pseudomallei K96243]	212	585	375	571	40	230	2e-11	26.42
WP_000431145.1	VFG000344(gb|NP_438273)	(hitC) iron(III) ABC transporter ATP-binding protein [HitABC (VF0268)] [Haemophilus influenzae Rd KW20]	199	240	34	213	6	200	3e-19	34.67
WP_000433117.1	VFG000344(gb|NP_438273)	(hitC) iron(III) ABC transporter ATP-binding protein [HitABC (VF0268)] [Haemophilus influenzae Rd KW20]	237	255	6	236	7	235	2e-37	32.49
WP_000433642.1	VFG009810(gb|NP_215272)	(phoR) Possible two component system response sensor kinase membrane associated PhoR [PhoP/R (CVF331)] [Mycobacterium tuberculosis H37Rv]	258	731	317	571	221	474	4e-25	29.84
WP_000435437.1	VFG000121(gb|NP_249453)	(algU) alginate biosynthesis protein AlgZ/FimS [Alginate (VF0091)] [Pseudomonas aeruginosa PAO1]	175	169	2	165	18	186	6e-15	29.71
WP_000446864.1	VFG001213(gb|NP_253236)	(pilS) two-component sensor PilS [Type IV pili (VF0082)] [Pseudomonas aeruginosa PAO1]	108	572	452	552	417	521	4e-14	37.96
WP_000447212.1	VFG013412(gb|NP_439302)	(lpxC) UDP-3-O-(R-3-hydroxymyristoyl)-N-acetylglucosamine deacetylase [LOS (CVF494)] [Haemophilus influenzae Rd KW20]	292	337	40	325	1	290	4e-65	40.75
WP_000449683.1	VFG000619(gb|NP_709458)	(iutA) aerobactin receptor IutA [Aerobactin (VF0123)] [Shigella flexneri 2a str. 301]	188	710	78	257	27	204	7e-12	25.53
WP_000449766.1	VFG000368(gb|NP_405477)	(ybtS) salicylate synthase Irp9 [Yersiniabactin (VF0136)] [Yersinia pestis CO92]	268	473	192	457	164	428	6e-41	33.58
WP_000455610.1	VFG001918(gb|NP_282326)	(fliR) flagellar biosynthetic protein FliR [Flagella (VF0114)] [Campylobacter jejuni subsp. jejuni NCTC 11168]	219	259	11	229	15	228	1e-28	32.88
WP_000457972.1	VFG001300(gb|NP_644942)	(cap8D) capsular polysaccharide synthesis enzyme Cap8D [Capsule (VF0003)] [Staphylococcus aureus subsp. aureus MW2]	549	629	8	552	9	550	6e-138	43.35
WP_000460446.1	VFG041336(gb|YP_096459)	(ankF/legA14/ceg31) Dot/Icm type IV secretion system effector AnkF/LegA14/Ceg31 [Dot/Icm (SS047)] [Legionella pneumophila subsp. pneumophila str. Philadelphia 1]	82	384	112	192	571	647	1e-07	40.24
WP_000462091.1	VFG002351(gb|YP_001006764)	(flgB) flagellar basal-body rod protein FlgB [Flagella (VF0394)] [Yersinia enterocolitica subsp. enterocolitica 8081]	103	143	24	122	22	116	4e-08	28.16
WP_000462634.1	VFG045340(gb|NP_539653)	(ricA) Rab2 interacting conserved protein A [RicA (VF0414)] [Brucella melitensis bv. 1 str. 16M]	85	235	84	166	70	145	1e-07	36.47
WP_000465721.1	VFG000674(gb|CAA70683)	(smcL) sphingomyelinase-c [SMase (VF0061)] [Listeria ivanovii str. ATCC 19119]	308	525	42	339	33	332	2e-67	40.91
WP_000475672.1	VFG016005(gb|NP_251085)	(pvdO) pyoverdine biosynthesis protein PvdO [pyoverdine (IA001)] [Pseudomonas aeruginosa PAO1]	250	270	54	269	41	284	5e-20	27.6
WP_000475904.1	VFG001301(gb|NP_644943)	(cap8E) capsular polysaccharide synthesis enzyme Cap8E [Capsule (VF0003)] [Staphylococcus aureus subsp. aureus MW2]	333	344	1	333	1	332	1e-170	67.87
WP_000478305.1	VFG001798(gb|YP_186826)	(hlb) beta-hemolysin [<beta>-hemolysin (VF0002)] [Staphylococcus aureus subsp. aureus COL]	302	567	81	379	30	328	3e-70	42.05
WP_000479265.1	VFG015515(gb|NP_252903)	(phzE1) phenazine biosynthesis protein PhzE [Phenazines biosynthesis (CVF536)] [Pseudomonas aeruginosa PAO1]	198	192	3	184	438	620	6e-08	25.25
WP_000481721.1	VFG002563(gb|YP_109399)	(wzt2) ATP-binding ABC transporter capsular polysaccharide export protein [Capsule I (VF0436)] [Burkholderia pseudomallei K96243]	186	631	328	510	19	202	3e-13	25.81
WP_000482620.1	VFG037100(gb|NP_273110)	(msrA/B(pilB)) trifunctional thioredoxin/methionine sulfoxide reductase A/B protein [MsrAB (VF0456)] [Neisseria meningitidis MC58]	148	197	30	177	203	348	2e-31	37.16
WP_000488435.1	VFG000070(gb|NP_464110)	(iap/cwhA) P60 extracellular protein invasion associated protein Iap [p60 (VF0068)] [Listeria monocytogenes EGD-e]	112	423	297	408	370	472	5e-09	30.36
WP_000488905.1	VFG043209(gb|YP_001006778)	(cheD) methyl-accepting chemotaxis protein CheD [peritrichous flagella (AI145)] [Yersinia enterocolitica subsp. enterocolitica 8081]	268	976	647	900	222	489	5e-54	40.3
WP_000490514.1	VFG043346(gb|YP_095789)	(fleS/flrB) flagellar sensor histidine kinase FleS [polar flagella (AI149)] [Legionella pneumophila subsp. pneumophila str. Philadelphia 1]	204	494	168	369	154	336	3e-14	26.47
WP_000499591.1	VFG001213(gb|NP_253236)	(pilS) two-component sensor PilS [Type IV pili (VF0082)] [Pseudomonas aeruginosa PAO1]	218	305	101	302	315	528	4e-07	22.48
WP_000500387.1	VFG013508(gb|NP_439858)	(wecA) undecaprenyl-phosphate alpha-N-acetylglucosaminyltransferase [LOS (CVF494)] [Haemophilus influenzae Rd KW20]	237	368	60	291	29	228	2e-09	29.11
WP_000501992.1	VFG001925(gb|NP_282549)	(fliL) flagellar basal body protein FliL [Flagella (VF0114)] [Campylobacter jejuni subsp. jejuni NCTC 11168]	94	174	82	174	88	178	4e-07	29.79
WP_000503771.1	VFG002492(gb|YP_106653)	(fliN) flagellar motor switch protein FliN [Flagella (VF0430)] [Burkholderia pseudomallei K96243]	93	178	86	178	68	160	4e-20	39.78
WP_000503780.1	VFG002492(gb|YP_106653)	(fliN) flagellar motor switch protein FliN [Flagella (VF0430)] [Burkholderia pseudomallei K96243]	95	354	256	350	67	161	1e-29	51.58
WP_000504834.1	VFG002189(gb|NP_816140)	(cpsB) phosphatidate cytidylyltransferase [Capsule (VF0361)] [Enterococcus faecalis V583]	135	302	158	291	130	261	3e-21	38.52
WP_000508136.1	VFG001826(gb|NP_217099)	(relA) Probable GTP pyrophosphokinase RelA (ATP:GTP 3'-pyrophosphotransferase) (PPGPP synthetase I) ((P)PPGPP synthetase) (GTP diphosphokinase) [RelA (VF0287)] [Mycobacterium tuberculosis H37Rv]	708	674	29	668	83	785	0	40.25
WP_000510013.1	VFG001859(gb|YP_096662)	(feoB) ferrous iron transporter B [FeoAB (VF0160)] [Legionella pneumophila subsp. pneumophila str. Philadelphia 1]	741	701	13	695	5	706	9e-91	30.5
WP_000510777.1	VFG001206(gb|NP_273675)	(fbpC) iron(III) ABC transporter ATP-binding protein [FbpABC (VF0272)] [Neisseria meningitidis MC58]	266	356	3	261	5	266	3e-55	36.84
WP_000516556.1	VFG001368(gb|NP_344882)	(cps4D) capsular polysaccharide biosynthesis protein Cps4D [Capsule (VF0144)] [Streptococcus pneumoniae TIGR4]	190	253	3	181	36	217	5e-12	31.58
WP_000522360.1	VFG002190(gb|NP_816141)	(cpsA) undecaprenyl diphosphate synthase [Capsule (VF0361)] [Enterococcus faecalis V583]	238	241	5	238	23	259	2e-62	39.92
WP_000522494.1	VFG006686(gb|NP_208349)	(flgC) flagellar basal-body rod protein FlgC [Flagella (CVF223)] [Helicobacter pylori 26695]	160	153	3	148	2	156	1e-28	38.12
WP_000524922.1	VFG000919(gb|NP_756176)	(chuW) Putative oxygen independent coproporphyrinogen III oxidase [Chu (VF0227)] [Escherichia coli CFT073]	421	479	54	462	28	429	8e-23	23.75
WP_000528391.1	VFG045467(gb|YP_107884)	(cdpA) cyclic di-GMP phosphodiesterase [CdpA (VF0432)] [Burkholderia pseudomallei K96243]	280	572	291	562	291	565	2e-14	21.79
WP_000529868.1	VFG032992(gb|NP_464816)	(oatA) peptidoglycan O-acetyltransferase [OatA (VF0441)] [Listeria monocytogenes EGD-e]	413	408	1	397	1	358	3e-15	24.7
WP_000529920.1	VFG001386(gb|NP_215271)	(phoP) Possible two component system response transcriptional positive regulator PhoP [PhoP (VF0286)] [Mycobacterium tuberculosis H37Rv]	225	240	22	238	23	245	5e-33	32
WP_000536657.1	VFG001713(gb|NP_755457)	(papX) PapX protein regulates flagellum synthesis to repress motility [P fimbriae (CVF425)] [Escherichia coli CFT073]	77	149	39	113	67	143	4e-10	44.16
WP_000536748.1	VFG001206(gb|NP_273675)	(fbpC) iron(III) ABC transporter ATP-binding protein [FbpABC (VF0272)] [Neisseria meningitidis MC58]	217	312	3	212	4	218	6e-24	30.41
WP_000538655.1	VFG001965(gb|NP_282578)	(Cj1437c) aminotransferase [Capsule (VF0323)] [Campylobacter jejuni subsp. jejuni NCTC 11168]	347	370	37	367	28	356	8e-23	27.67
WP_000538753.1	VFG000036(gb|NP_878993)	(bplC) lipopolysaccharide biosynthesis protein [LPS (VF0033)] [Bordetella pertussis Tohama I]	369	374	5	367	3	362	3e-57	33.33
WP_000558142.1	VFG043346(gb|YP_095789)	(fleS/flrB) flagellar sensor histidine kinase FleS [polar flagella (AI149)] [Legionella pneumophila subsp. pneumophila str. Philadelphia 1]	105	1165	1054	1156	235	335	1e-09	35.24
WP_000558495.1	VFG042438(gb|AAD44027)	(afaG-VII) AfaG-VII [Afimbrial adhesin AFA-VII (AI014)] [Escherichia coli str. 239 KH 89]	103	432	168	270	18	118	1e-07	27.18
WP_000562954.1	VFG016005(gb|NP_251085)	(pvdO) pyoverdine biosynthesis protein PvdO [pyoverdine (IA001)] [Pseudomonas aeruginosa PAO1]	276	322	64	320	35	284	4e-13	24.28
WP_000565846.1	VFG036992(gb|NP_274718)	(mtrD) multiple transferable resistance system protein MtrD [MtrCDE (VF0451)] [Neisseria meningitidis MC58]	1057	1098	18	1022	14	1031	2e-53	21.48
WP_000566240.1	VFG005767(gb|NP_687682)	(cylG) 3-ketoacyl-ACP-reductase CylG [Beta-hemolysin/cytolysin (CVF171)] [Streptococcus agalactiae 2603V/R]	243	254	7	246	2	236	3e-55	39.51
WP_000570583.1	VFG002144(gb|NP_220188)	(cdsN) Type III secretion system ATPase [TTSS (VF0344)] [Chlamydia trachomatis D/UW-3/CX]	420	454	30	445	25	441	1e-134	50.95
WP_000575181.1	VFG000036(gb|NP_878993)	(bplC) lipopolysaccharide biosynthesis protein [LPS (VF0033)] [Bordetella pertussis Tohama I]	366	363	2	362	1	363	1e-58	31.15
WP_000576869.1	VFG000330(gb|NP_438812)	(kdtA) 3-deoxy-d-manno-octulosonic-acid transferase [LOS (VF0044)] [Haemophilus influenzae Rd KW20]	380	418	53	416	53	420	2e-28	25.26
WP_000576908.1	VFG000075(gb|NP_463962)	(inlA) Internalin A [InlA (VF0069)] [Listeria monocytogenes EGD-e]	200	288	72	250	228	421	2e-10	30
WP_000577059.1	VFG000130(gb|NP_252238)	(algI) alginate o-acetyltransferase AlgI [Alginate (VF0091)] [Pseudomonas aeruginosa PAO1]	337	510	32	365	28	341	3e-72	39.76
WP_000578208.1	VFG000130(gb|NP_252238)	(algI) alginate o-acetyltransferase AlgI [Alginate (VF0091)] [Pseudomonas aeruginosa PAO1]	402	465	1	387	1	384	4e-74	36.32
WP_000579450.1	VFG045467(gb|YP_107884)	(cdpA) cyclic di-GMP phosphodiesterase [CdpA (VF0432)] [Burkholderia pseudomallei K96243]	273	424	7	275	319	571	6e-15	27.11
WP_000580059.1	VFG013065(gb|YP_405017)	(shuT) periplasmic binding protein ShuT [Shu (VF0256)] [Shigella dysenteriae Sd197]	245	257	5	241	77	314	9e-10	22.45
WP_000581323.1	VFG001213(gb|NP_253236)	(pilS) two-component sensor PilS [Type IV pili (VF0082)] [Pseudomonas aeruginosa PAO1]	214	739	530	738	317	523	6e-10	21.03
WP_000581854.1	VFG005767(gb|NP_687682)	(cylG) 3-ketoacyl-ACP-reductase CylG [Beta-hemolysin/cytolysin (CVF171)] [Streptococcus agalactiae 2603V/R]	192	266	9	193	2	186	2e-16	27.6
WP_000582256.1	VFG000919(gb|NP_756176)	(chuW) Putative oxygen independent coproporphyrinogen III oxidase [Chu (VF0227)] [Escherichia coli CFT073]	237	388	1	232	48	273	4e-23	26.58
WP_000583364.1	VFG036992(gb|NP_274718)	(mtrD) multiple transferable resistance system protein MtrD [MtrCDE (VF0451)] [Neisseria meningitidis MC58]	301	960	5	295	21	313	1e-18	21.93
WP_000584329.1	VFG036974(gb|NP_274719)	(mtrC) membrane fusion protein MtrC [MtrCDE (VF0451)] [Neisseria meningitidis MC58]	214	497	281	482	160	370	3e-08	23.36
WP_000586158.1	VFG001854(gb|YP_095369)	(fliC) flagellin [Flagella (VF0157)] [Legionella pneumophila subsp. pneumophila str. Philadelphia 1]	173	282	2	174	4	170	4e-40	43.35
WP_000586158.1	VFG001854(gb|YP_095369)	(fliC) flagellin [Flagella (VF0157)] [Legionella pneumophila subsp. pneumophila str. Philadelphia 1]	98	282	184	281	376	473	1e-21	50
WP_000586161.1	VFG001854(gb|YP_095369)	(fliC) flagellin [Flagella (VF0157)] [Legionella pneumophila subsp. pneumophila str. Philadelphia 1]	175	283	2	176	4	173	2e-37	41.14
WP_000586161.1	VFG001854(gb|YP_095369)	(fliC) flagellin [Flagella (VF0157)] [Legionella pneumophila subsp. pneumophila str. Philadelphia 1]	96	283	183	278	378	473	7e-18	44.79
WP_000586165.1	VFG001854(gb|YP_095369)	(fliC) flagellin [Flagella (VF0157)] [Legionella pneumophila subsp. pneumophila str. Philadelphia 1]	175	281	2	176	4	172	1e-39	42.29
WP_000586165.1	VFG001854(gb|YP_095369)	(fliC) flagellin [Flagella (VF0157)] [Legionella pneumophila subsp. pneumophila str. Philadelphia 1]	98	281	183	280	376	473	1e-21	52.04
WP_000586170.1	VFG001854(gb|YP_095369)	(fliC) flagellin [Flagella (VF0157)] [Legionella pneumophila subsp. pneumophila str. Philadelphia 1]	172	283	2	173	4	169	2e-38	40.12
WP_000586170.1	VFG001854(gb|YP_095369)	(fliC) flagellin [Flagella (VF0157)] [Legionella pneumophila subsp. pneumophila str. Philadelphia 1]	96	283	185	280	378	473	2e-20	51.04
WP_000590871.1	VFG001206(gb|NP_273675)	(fbpC) iron(III) ABC transporter ATP-binding protein [FbpABC (VF0272)] [Neisseria meningitidis MC58]	196	498	2	176	5	199	1e-17	30.61
WP_000597513.1	VFG009810(gb|NP_215272)	(phoR) Possible two component system response sensor kinase membrane associated PhoR [PhoP/R (CVF331)] [Mycobacterium tuberculosis H37Rv]	262	841	459	717	242	476	4e-17	27.1
WP_000598571.1	VFG000344(gb|NP_438273)	(hitC) iron(III) ABC transporter ATP-binding protein [HitABC (VF0268)] [Haemophilus influenzae Rd KW20]	217	309	1	210	6	220	1e-20	28.11
WP_000599744.1	VFG002527(gb|YP_109898)	(cheD) chemoreceptor glutamine deamidase CheD [Flagella (VF0430)] [Burkholderia pseudomallei K96243]	153	166	13	162	23	167	2e-16	28.76
WP_000600054.1	VFG005767(gb|NP_687682)	(cylG) 3-ketoacyl-ACP-reductase CylG [Beta-hemolysin/cytolysin (CVF171)] [Streptococcus agalactiae 2603V/R]	195	270	2	195	3	194	2e-14	26.15
WP_000600297.1	VFG000031(gb|NP_878988)	(bplH) putative glycosyl transferase [LPS (VF0033)] [Bordetella pertussis Tohama I]	121	376	258	373	260	378	9e-11	25.62
WP_000600561.1	VFG013496(gb|NP_439840)	(lsgC) glycosyltransferase [LOS (CVF494)] [Haemophilus influenzae Rd KW20]	163	368	170	327	167	325	2e-15	33.74
WP_000600953.1	VFG002368(gb|YP_001007260)	(wbcG) putative glycosyltransferase [O-antigen (VF0392)] [Yersinia enterocolitica subsp. enterocolitica 8081]	187	265	2	182	1	185	1e-14	28.34
WP_000602734.1	VFG002027(gb|NP_282297)	(hldE) bifunctional D-beta-D-heptose 7-phosphate kinase/D-beta-D-heptose 1-phosphate adenylyltransferase [LOS (VF0326)] [Campylobacter jejuni subsp. jejuni NCTC 11168]	319	509	194	504	11	306	2e-33	31.35
WP_000602734.1	VFG002027(gb|NP_282297)	(hldE) bifunctional D-beta-D-heptose 7-phosphate kinase/D-beta-D-heptose 1-phosphate adenylyltransferase [LOS (VF0326)] [Campylobacter jejuni subsp. jejuni NCTC 11168]	98	509	24	119	330	427	5e-09	30.61
WP_000603361.1	VFG002059(gb|NP_248763)	(tagT) type six secretion associated protein TagT ATP-binding component of ABC transporter [HSI-I (VF0334)] [Pseudomonas aeruginosa PAO1]	218	221	1	205	1	214	3e-28	34.86
WP_000608295.1	VFG000036(gb|NP_878993)	(bplC) lipopolysaccharide biosynthesis protein [LPS (VF0033)] [Bordetella pertussis Tohama I]	361	367	6	363	3	363	6e-74	36.01
WP_000612786.1	VFG002526(gb|YP_109897)	(cheB) chemotaxis-specific methylesterase [Flagella (VF0430)] [Burkholderia pseudomallei K96243]	356	357	6	356	8	361	4e-80	39.04
WP_000613385.1	VFG000038(gb|NP_878995)	(bplA) probable oxidoreductase [LPS (VF0033)] [Bordetella pertussis Tohama I]	296	389	123	386	72	343	1e-08	23.31
WP_000614772.1	VFG000075(gb|NP_463962)	(inlA) Internalin A [InlA (VF0069)] [Listeria monocytogenes EGD-e]	157	241	54	210	256	410	4e-17	28.66
WP_000614772.1	VFG000075(gb|NP_463962)	(inlA) Internalin A [InlA (VF0069)] [Listeria monocytogenes EGD-e]	153	241	82	234	196	346	1e-16	32.68
WP_000614772.1	VFG000075(gb|NP_463962)	(inlA) Internalin A [InlA (VF0069)] [Listeria monocytogenes EGD-e]	157	241	54	210	212	366	4e-14	28.03
WP_000614772.1	VFG000075(gb|NP_463962)	(inlA) Internalin A [InlA (VF0069)] [Listeria monocytogenes EGD-e]	172	241	54	225	125	288	5e-14	23.84
WP_000614772.1	VFG000075(gb|NP_463962)	(inlA) Internalin A [InlA (VF0069)] [Listeria monocytogenes EGD-e]	139	241	72	210	99	234	7e-10	25.18
WP_000616854.1	VFG043207(gb|YP_001006775)	(cheB) chemotaxis-specific methylesterase CheB [peritrichous flagella (AI145)] [Yersinia enterocolitica subsp. enterocolitica 8081]	339	347	2	340	4	333	7e-121	49.56
WP_000619182.1	VFG001206(gb|NP_273675)	(fbpC) iron(III) ABC transporter ATP-binding protein [FbpABC (VF0272)] [Neisseria meningitidis MC58]	218	317	27	243	20	231	1e-31	33.49
WP_000620782.1	VFG036992(gb|NP_274718)	(mtrD) multiple transferable resistance system protein MtrD [MtrCDE (VF0451)] [Neisseria meningitidis MC58]	1078	1106	24	1045	20	1036	1e-59	22.17
WP_000625281.1	VFG001089(gb|NP_464364)	(hpt) hexose phosphate transport protein [Hpt (VF0264)] [Listeria monocytogenes EGD-e]	385	443	36	411	32	410	1e-37	28.83
WP_000626143.1	VFG037046(gb|NP_273632)	(mntA) ABC transporter ATP-binding protein MntA [MntABC (VF0455)] [Neisseria meningitidis MC58]	218	544	2	211	13	200	5e-16	29.36
WP_000626340.1	VFG001262(gb|NP_250140)	(flhB) flagellar biosynthetic protein FlhB [Flagella (VF0273)] [Pseudomonas aeruginosa PAO1]	75	87	2	75	274	348	2e-08	32
WP_000636852.1	VFG002061(gb|NP_248765)	(pppA) Pseudomonas protein phosphatase PppA [HSI-I (VF0334)] [Pseudomonas aeruginosa PAO1]	210	269	51	248	39	240	2e-10	24.29
WP_000637633.1	VFG001368(gb|NP_344882)	(cps4D) capsular polysaccharide biosynthesis protein Cps4D [Capsule (VF0144)] [Streptococcus pneumoniae TIGR4]	134	250	3	125	37	155	1e-07	35.82
WP_000642736.1	VFG001226(gb|NP_249100)	(pilH) twitching motility protein PilH [Type IV pili (VF0082)] [Pseudomonas aeruginosa PAO1]	97	152	43	139	23	118	1e-12	31.96
WP_000642921.1	VFG032992(gb|NP_464816)	(oatA) peptidoglycan O-acetyltransferase [OatA (VF0441)] [Listeria monocytogenes EGD-e]	352	403	16	347	12	330	3e-21	29.55
WP_000643584.1	VFG001226(gb|NP_249100)	(pilH) twitching motility protein PilH [Type IV pili (VF0082)] [Pseudomonas aeruginosa PAO1]	121	135	13	129	3	119	1e-09	27.27
WP_000646251.1	VFG000430(gb|NP_458739)	(tviC) Vi polysaccharide biosynthesis protein epimerase TviC [Vi antigen (VF0101)] [Salmonella enterica subsp. enterica serovar Typhi str. CT18]	317	329	4	297	19	335	3e-52	35.33
WP_000649923.1	VFG002556(gb|YP_109392)	(wcbK) GDP sugar epimerase/dehydratase [Capsule I (VF0436)] [Burkholderia pseudomallei K96243]	322	321	2	312	4	322	1e-41	31.99
WP_000651459.1	VFG044172(gb|NP_756180)	(chuV) ATP-binding hydrophilic protein ChuV [Chu (VF0227)] [Escherichia coli CFT073]	254	270	8	255	9	253	8e-28	27.17
WP_000653653.1	VFG005767(gb|NP_687682)	(cylG) 3-ketoacyl-ACP-reductase CylG [Beta-hemolysin/cytolysin (CVF171)] [Streptococcus agalactiae 2603V/R]	248	252	4	248	2	236	1e-37	34.68
WP_000653659.1	VFG000310(gb|NP_207124)	(neuA/flmD) CMP-N-acetylneuraminic acid synthetase [Lewis antigen (VF0057)] [Helicobacter pylori 26695]	271	332	5	266	230	461	8e-18	26.57
WP_000655500.1	VFG001249(gb|NP_249790)	(fleR) two-component response regulator [Flagella (VF0273)] [Pseudomonas aeruginosa PAO1]	120	135	10	128	5	114	1e-07	33.33
WP_000656570.1	VFG045607(gb|YP_096929)	(lpg2936) Dot/Icm type IV secretion system effector [Dot/Icm (VF0156)] [Legionella pneumophila subsp. pneumophila str. Philadelphia 1]	223	230	17	227	20	240	1e-15	27.8
WP_000658301.1	VFG000307(gb|NP_207041)	(napA) neutrophil activating protein NapA [HP-NAP (VF0052)] [Helicobacter pylori 26695]	137	160	20	155	7	143	4e-18	30.66
WP_000658622.1	VFG002224(gb|NP_540321)	(wbkA) mannosyltransferase [LPS (VF0367)] [Brucella melitensis bv. 1 str. 16M]	240	349	84	314	101	330	4e-13	24.17
WP_000664918.1	VFG001965(gb|NP_282578)	(Cj1437c) aminotransferase [Capsule (VF0323)] [Campylobacter jejuni subsp. jejuni NCTC 11168]	205	392	49	249	43	232	2e-07	27.8
WP_000666552.1	VFG005776(gb|NP_687685)	(cylA) ABC (ATP-binding cassette) transporter CylA [Beta-hemolysin/cytolysin (CVF171)] [Streptococcus agalactiae 2603V/R]	309	305	5	304	3	303	1e-33	32.36
WP_000667727.1	VFG001951(gb|NP_282564)	(hddC) D-glycero-D-manno-heptose 1-phosphate guanosyltransferase [Capsule (VF0323)] [Campylobacter jejuni subsp. jejuni NCTC 11168]	221	242	1	213	1	214	3e-08	24.89
WP_000670546.1	VFG036992(gb|NP_274718)	(mtrD) multiple transferable resistance system protein MtrD [MtrCDE (VF0451)] [Neisseria meningitidis MC58]	1080	1109	17	1048	11	1036	4e-58	22.13
WP_000673420.1	VFG001864(gb|YP_094827)	(mip) macrophage infectivity potentiator Mip [Mip (VF0153)] [Legionella pneumophila subsp. pneumophila str. Philadelphia 1]	104	129	25	128	130	231	6e-16	37.5
WP_000681221.1	VFG000320(gb|NP_208266)	(kdtB) lipopolysaccharide core biosynthesis protein [LPS (VF0056)] [Helicobacter pylori 26695]	157	160	1	153	1	157	3e-36	41.4
WP_000686576.1	VFG001370(gb|NP_344884)	(cps4F) capsular polysaccharide biosynthesis protein Cps4F [Capsule (VF0144)] [Streptococcus pneumoniae TIGR4]	408	395	1	382	1	390	2e-28	26.47
WP_000688483.1	VFG043345(gb|YP_095788)	(fleR/flrC) sigma 54-dependent response regulator [polar flagella (AI149)] [Legionella pneumophila subsp. pneumophila str. Philadelphia 1]	435	448	3	436	20	445	8e-100	38.85
WP_000688695.1	VFG002374(gb|YP_001007266)	(prt) paratose synthase [O-antigen (VF0392)] [Yersinia enterocolitica subsp. enterocolitica 8081]	236	321	1	218	1	217	5e-10	26.27
WP_000690880.1	VFG013390(gb|NP_439219)	(lpxA) UDP-N-acetylglucosamine acyltransferase [LOS (CVF494)] [Haemophilus influenzae Rd KW20]	255	259	2	255	7	260	3e-62	41.18
WP_000695329.1	VFG001008(gb|NP_858282)	(spa47) type III secretion system ATPase spa47 [TTSS (VF0118)] [Shigella flexneri 2a str. 301]	379	503	44	413	25	396	3e-41	30.61
WP_000696060.1	VFG013236(gb|NP_438231)	(kdsB) 3-deoxy-manno-octulosonate cytidylyltransferase [LOS (CVF494)] [Haemophilus influenzae Rd KW20]	130	670	1	125	1	125	1e-09	32.31
WP_000709513.1	VFG002225(gb|NP_540330)	(gmd) GDP-mannose 4,6-dehydratase [LPS (VF0367)] [Brucella melitensis bv. 1 str. 16M]	340	340	1	332	1	340	5e-156	62.06
WP_000721859.1	VFG013236(gb|NP_438231)	(kdsB) 3-deoxy-manno-octulosonate cytidylyltransferase [LOS (CVF494)] [Haemophilus influenzae Rd KW20]	244	247	7	235	6	247	4e-48	40.98
WP_000723092.1	VFG013368(gb|NP_439034)	(rffG) dTDP-glucose 46-dehydratase [LOS (CVF494)] [Haemophilus influenzae Rd KW20]	334	349	4	328	3	335	7e-121	51.2
WP_000728671.1	VFG000670(gb|NP_706258)	(gtrB) bactoprenol glucosyl transferase [LPS (VF0124)] [Shigella flexneri 2a str. 301]	148	377	6	140	3	149	7e-10	30.41
WP_000734456.1	VFG001303(gb|NP_644945)	(cap8G) capsular polysaccharide synthesis enzyme Cap8G [Capsule (VF0003)] [Staphylococcus aureus subsp. aureus MW2]	375	376	1	375	1	374	8e-146	53.87
WP_000744494.1	VFG013064(gb|YP_405019)	(shuA) outer membrane heme/hemoglobin receptor ShuA [Shu (VF0256)] [Shigella dysenteriae Sd197]	185	777	113	293	32	212	8e-13	30.81
WP_000744700.1	VFG000430(gb|NP_458739)	(tviC) Vi polysaccharide biosynthesis protein epimerase TviC [Vi antigen (VF0101)] [Salmonella enterica subsp. enterica serovar Typhi str. CT18]	330	312	1	307	13	337	2e-30	28.48
WP_000750440.1	VFG005767(gb|NP_687682)	(cylG) 3-ketoacyl-ACP-reductase CylG [Beta-hemolysin/cytolysin (CVF171)] [Streptococcus agalactiae 2603V/R]	251	247	3	245	2	238	1e-22	29.48
WP_000753030.1	VFG011430(gb|NP_540392)	(acpXL) acyl carrier protein [LPS (CVF383)] [Brucella melitensis bv. 1 str. 16M]	73	77	5	77	6	78	2e-27	68.49
WP_000762665.1	VFG000079(gb|NP_463763)	(clpC) endopeptidase Clp ATP-binding chain C [ClpC (VF0072)] [Listeria monocytogenes EGD-e]	872	860	1	858	1	802	0	45.64
WP_000773896.1	VFG000468(gb|NP_461184)	(sspH2) type III secretion system effector SspH2 E3 ubiquitin ligase [TTSS(SPI-1 encode) (VF0116)] [Salmonella enterica subsp. enterica serovar Typhimurium str. LT2]	265	315	43	306	232	468	2e-18	33.58
WP_000774260.1	VFG002553(gb|YP_109389)	(wcbM) D-glycero-d-manno-heptose 1-phosphate guanosyltransferase [Capsule I (VF0436)] [Burkholderia pseudomallei K96243]	232	267	12	240	4	226	2e-17	27.59
WP_000777859.1	VFG000121(gb|NP_249453)	(algU) alginate biosynthesis protein AlgZ/FimS [Alginate (VF0091)] [Pseudomonas aeruginosa PAO1]	172	174	9	168	22	187	1e-14	26.74
WP_000779902.1	VFG001306(gb|NP_644948)	(cap8J) capsular polysaccharide synthesis enzyme Cap8J [Capsule (VF0003)] [Staphylococcus aureus subsp. aureus MW2]	117	194	82	190	73	184	1e-13	39.32
WP_000791298.1	VFG001226(gb|NP_249100)	(pilH) twitching motility protein PilH [Type IV pili (VF0082)] [Pseudomonas aeruginosa PAO1]	115	143	9	122	4	106	7e-09	26.96
WP_000795919.1	VFG001386(gb|NP_215271)	(phoP) Possible two component system response transcriptional positive regulator PhoP [PhoP (VF0286)] [Mycobacterium tuberculosis H37Rv]	236	233	5	232	10	245	2e-43	34.32
WP_000798837.1	VFG014950(gb|NP_249457)	(mucD) serine protease MucD precursor [Alginate regulation (CVF523)] [Pseudomonas aeruginosa PAO1]	344	388	61	388	30	366	1e-71	40.41
WP_000800040.1	VFG002550(gb|YP_109386)	(wcbP) capsular polysaccharide biosynthesis dehydrogenase/reductase [Capsule I (VF0436)] [Burkholderia pseudomallei K96243]	218	248	2	213	8	219	5e-33	33.94
WP_000802062.1	VFG002008(gb|YP_095806)	(motB) flagellar motor rotation protein MotB [Flagella (VF0157)] [Legionella pneumophila subsp. pneumophila str. Philadelphia 1]	153	336	182	334	84	233	2e-22	37.91
WP_000802826.1	VFG011414(gb|NP_539767)	(kdsA) 2-dehydro-3-deoxyphosphooctonate aldolase [LPS (CVF383)] [Brucella melitensis bv. 1 str. 16M]	258	292	12	269	9	266	4e-71	44.57
WP_000805070.1	VFG002440(gb|YP_111528)	(bprB) two-component response regulator [Bsa T3SS (VF0428)] [Burkholderia pseudomallei K96243]	214	223	7	219	9	214	4e-29	27.57
WP_000805357.1	VFG001951(gb|NP_282564)	(hddC) D-glycero-D-manno-heptose 1-phosphate guanosyltransferase [Capsule (VF0323)] [Campylobacter jejuni subsp. jejuni NCTC 11168]	184	252	9	180	3	166	2e-09	29.89
WP_000808268.1	VFG000249(gb|NP_273676)	(fbpB) iron(III) ABC transporter permease protein [FbpABC (VF0272)] [Neisseria meningitidis MC58]	251	279	19	268	16	245	6e-07	23.9
WP_000809563.1	VFG001349(gb|NP_688181)	(cpsD) CpsD autokinase [Capsule (VF0274)] [Streptococcus agalactiae 2603V/R]	194	258	3	194	36	209	2e-09	25.26
WP_000809848.1	VFG011519(gb|NP_540343)	(wbpL) undecaprenyl-phosphate alpha-N-acetylglucosaminyltransferase [LPS (CVF383)] [Brucella melitensis bv. 1 str. 16M]	246	348	41	279	36	272	4e-18	30.08
WP_000809984.1	VFG000679(gb|AAF13660)	(dep/capD) gamma-glutamyltranspeptidase required for polyglutamate anchoring to peptidoglycan [Capsule (VF0141)] [Bacillus anthracis]	414	577	73	485	7	371	7e-46	31.4
WP_000816749.1	VFG041278(gb|YP_095455)	(vpdC) Dot/Icm type IV secretion system effector VpdC [Dot/Icm (SS047)] [Legionella pneumophila subsp. pneumophila str. Philadelphia 1]	231	292	5	206	305	525	4e-10	25.97
WP_000821665.1	VFG002532(gb|YP_109903)	(cheY1) chemotaxis two-component response regulator CheY1 [Flagella (VF0430)] [Burkholderia pseudomallei K96243]	113	120	1	113	2	114	9e-24	35.4
WP_000826015.1	VFG002110(gb|YP_096826)	(vipD) Dot/Icm type IV secretion system effector VipD Phospholipase A1 [Dot/Icm (VF0156)] [Legionella pneumophila subsp. pneumophila str. Philadelphia 1]	109	763	473	574	37	142	4e-08	33.03
WP_000828456.1	VFG000907(gb|NP_755448)	(hlyB) Hemolysin B [Hemolysin (VF0225)] [Escherichia coli CFT073]	547	606	58	591	149	681	3e-74	32.72
WP_000828653.1	VFG013265(gb|NP_438428)	(orfM) deoxyribonucleotide triphosphate pyrophosphatase [LOS (CVF494)] [Haemophilus influenzae Rd KW20]	194	197	1	189	1	191	5e-39	39.69
WP_000829697.1	VFG000166(gb|NP_252916)	(pchE) dihydroaeruginoic acid synthetase PchE [Pyochelin (VF0095)] [Pseudomonas aeruginosa PAO1]	222	681	2	223	553	736	1e-08	25.23
WP_000834351.1	VFG000934(gb|NP_752614)	(entA) 2,3-dihydro-2,3-dihydroxybenzoate dehydrogenase [Enterobactin (VF0228)] [Escherichia coli CFT073]	182	238	8	189	8	179	1e-16	29.12
WP_000837658.1	VFG043394(gb|YP_002343725)	(cheA) chemotaxis histidine kinase [Pse5Ac7Ac [Campylobacter jejuni subsp. jejuni NCTC 11168]	117	371	6	120	648	763	3e-18	41.03
WP_000838056.1	VFG001242(gb|NP_249775)	(flgI) flagellar P-ring protein precursor FlgI [Flagella (VF0273)] [Pseudomonas aeruginosa PAO1]	359	366	31	363	24	366	5e-63	38.72
WP_000838286.1	VFG000700(gb|AAP42192)	(bsc1) bifunctional; ribulose 5-phosphate reductase; CDP-ribitol pyrophosphorylase [Capsule (VF0043)] [Haemophilus influenzae str. 1007]	230	238	13	232	9	233	4e-20	30.87
WP_000838387.1	VFG036992(gb|NP_274718)	(mtrD) multiple transferable resistance system protein MtrD [MtrCDE (VF0451)] [Neisseria meningitidis MC58]	1076	1037	8	1017	5	1031	2e-54	22.21
WP_000839353.1	VFG036992(gb|NP_274718)	(mtrD) multiple transferable resistance system protein MtrD [MtrCDE (VF0451)] [Neisseria meningitidis MC58]	618	1080	4	605	1	609	1e-38	25.4
WP_000839353.1	VFG036992(gb|NP_274718)	(mtrD) multiple transferable resistance system protein MtrD [MtrCDE (VF0451)] [Neisseria meningitidis MC58]	326	1080	752	1065	719	1037	3e-19	21.78
WP_000840860.1	VFG000670(gb|NP_706258)	(gtrB) bactoprenol glucosyl transferase [LPS (VF0124)] [Shigella flexneri 2a str. 301]	313	331	8	320	3	308	1e-67	35.14
WP_000841167.1	VFG000934(gb|NP_752614)	(entA) 2,3-dihydro-2,3-dihydroxybenzoate dehydrogenase [Enterobactin (VF0228)] [Escherichia coli CFT073]	198	285	6	197	1	179	1e-19	30.81
WP_000841462.1	VFG045340(gb|NP_539653)	(ricA) Rab2 interacting conserved protein A [RicA (VF0414)] [Brucella melitensis bv. 1 str. 16M]	170	180	7	173	3	170	7e-40	37.65
WP_000842260.1	VFG000964(gb|NP_270109)	(hasC) UDP-glucose pyrophosphorylase [Hyaluronic acid capsule (VF0244)] [Streptococcus pyogenes M1 GAS]	236	294	2	202	3	236	2e-18	27.97
WP_000842617.1	VFG000105(gb|NP_230489)	(acfC) accessory colonization factor AcfC [ACF (VF0127)] [Vibrio cholerae O1 biovar El Tor str. N16961]	136	335	81	215	71	194	3e-07	28.68
WP_000845063.1	VFG016058(gb|NP_251114)	(pvdL) peptide synthase PvdL [pyoverdine (IA001)] [Pseudomonas aeruginosa PAO1]	348	645	188	524	164	466	4e-12	25.86
WP_000849259.1	VFG001386(gb|NP_215271)	(phoP) Possible two component system response transcriptional positive regulator PhoP [PhoP (VF0286)] [Mycobacterium tuberculosis H37Rv]	225	241	4	228	23	241	5e-33	31.56
WP_000861512.1	VFG002525(gb|YP_109896)	(cheY) chemotaxis protein CheY [Flagella (VF0430)] [Burkholderia pseudomallei K96243]	118	227	10	123	18	134	2e-11	33.05
WP_000861670.1	VFG000122(gb|NP_252230)	(algD) GDP-mannose 6-dehydrogenase AlgD [Alginate (VF0091)] [Pseudomonas aeruginosa PAO1]	362	436	1	352	1	353	1e-61	35.36
WP_000865281.1	VFG043390(gb|NP_208373)	(pdxJ) pyridoxine 5'-phosphate synthase [Pse5Ac7Ac (AI150)] [Helicobacter pylori 26695]	273	250	3	249	1	260	5e-24	27.84
WP_000866873.1	VFG043402(gb|YP_002344511)	(cheY) chemotaxis regulatory protein [Pse5Ac7Ac [Campylobacter jejuni subsp. jejuni NCTC 11168]	82	256	140	220	2	83	3e-11	32.93
WP_000868621.1	VFG000670(gb|NP_706258)	(gtrB) bactoprenol glucosyl transferase [LPS (VF0124)] [Shigella flexneri 2a str. 301]	199	231	1	192	1	190	6e-13	28.64
WP_000870443.1	VFG002559(gb|YP_109395)	(wcbH) glycosyl transferase [Capsule I (VF0436)] [Burkholderia pseudomallei K96243]	163	352	178	338	230	387	2e-11	25.77
WP_000871908.1	VFG000871(gb|NP_757239)	(fimB) Type 1 fimbriae Regulatory protein fimB [Type 1 fimbriae (VF0221)] [Escherichia coli CFT073]	184	363	135	318	11	191	1e-09	21.2
WP_000876357.1	VFG036992(gb|NP_274718)	(mtrD) multiple transferable resistance system protein MtrD [MtrCDE (VF0451)] [Neisseria meningitidis MC58]	1067	1033	4	1024	1	1037	1e-63	22.49
WP_000884059.1	VFG001952(gb|NP_282565)	(gmhA2) phosphoheptose isomerase [Capsule (VF0323)] [Campylobacter jejuni subsp. jejuni NCTC 11168]	186	185	2	176	1	183	9e-27	33.33
WP_000889247.1	VFG000079(gb|NP_463763)	(clpC) endopeptidase Clp ATP-binding chain C [ClpC (VF0072)] [Listeria monocytogenes EGD-e]	810	846	4	811	6	801	0	52.1
WP_000898090.1	VFG000680(gb|AAF13661)	(capA) CapA required for Poly-gamma-glutamate transport [Capsule (VF0141)] [Bacillus anthracis]	277	409	75	347	60	334	3e-34	26.35
WP_000898174.1	VFG021827(gb|NP_215862)	(mbtN) Acyl-CoA dehydrogenase MbtN [mycobactin (IA031)] [Mycobacterium tuberculosis H37Rv]	320	534	74	383	64	368	9e-15	23.75
WP_000898557.1	VFG000130(gb|NP_252238)	(algI) alginate o-acetyltransferase AlgI [Alginate (VF0091)] [Pseudomonas aeruginosa PAO1]	327	474	18	338	19	337	8e-66	39.76
WP_000898586.1	VFG000130(gb|NP_252238)	(algI) alginate o-acetyltransferase AlgI [Alginate (VF0091)] [Pseudomonas aeruginosa PAO1]	375	478	18	383	19	376	5e-76	38.13
WP_000899352.1	VFG001798(gb|YP_186826)	(hlb) beta-hemolysin [<beta>-hemolysin (VF0002)] [Staphylococcus aureus subsp. aureus COL]	296	607	136	423	40	328	3e-82	48.31
WP_000906630.1	VFG015000(gb|NP_252339)	(mucP) metalloprotease protease [Alginate regulation (CVF523)] [Pseudomonas aeruginosa PAO1]	214	575	373	574	241	450	2e-19	31.78
WP_000906630.1	VFG015000(gb|NP_252339)	(mucP) metalloprotease protease [Alginate regulation (CVF523)] [Pseudomonas aeruginosa PAO1]	169	575	2	163	4	164	4e-11	29.59
WP_000907360.1	VFG043394(gb|YP_002343725)	(cheA) chemotaxis histidine kinase [Pse5Ac7Ac [Campylobacter jejuni subsp. jejuni NCTC 11168]	394	1070	305	697	233	626	9e-102	42.39
WP_000907360.1	VFG043394(gb|YP_002343725)	(cheA) chemotaxis histidine kinase [Pse5Ac7Ac [Campylobacter jejuni subsp. jejuni NCTC 11168]	101	1070	5	105	4	104	2e-11	29.7
WP_000909040.1	VFG001882(gb|YP_095553)	(pilD) type IV pilus prepilin peptidase PilD [Type IV pili (VF0155)] [Legionella pneumophila subsp. pneumophila str. Philadelphia 1]	257	283	12	249	17	263	1e-11	26.07
WP_000910880.1	VFG001348(gb|NP_688180)	(cpsE) glycosyl transferase CpsE [Capsule (VF0274)] [Streptococcus agalactiae 2603V/R]	433	471	54	460	42	451	3e-37	27.94
WP_000920921.1	VFG037118(gb|NP_273782)	(recN) DNA repair protein RecN [RecN (VF0457)] [Neisseria meningitidis MC58]	574	568	1	564	1	549	2e-82	31.71
WP_000922655.1	VFG001915(gb|NP_281981)	(fliP) flagellar biosynthesis protein FliP [Flagella (VF0114)] [Campylobacter jejuni subsp. jejuni NCTC 11168]	225	251	26	250	21	242	2e-69	46.22
WP_000932791.1	VFG006562(gb|NP_207150)	(fliG) flagellar motor switch protein G [Pse5Ac7Ac (AI150)] [Helicobacter pylori 26695]	344	337	6	337	3	342	8e-75	38.37
WP_000939585.1	VFG002372(gb|YP_001007264)	(wzx) O-unit flippase [O-antigen (VF0392)] [Yersinia enterocolitica subsp. enterocolitica 8081]	433	447	7	431	10	429	6e-46	29.56
WP_000942282.1	VFG000344(gb|NP_438273)	(hitC) iron(III) ABC transporter ATP-binding protein [HitABC (VF0268)] [Haemophilus influenzae Rd KW20]	223	260	1	222	6	221	4e-33	33.18
WP_000943783.1	VFG002513(gb|YP_106902)	(flgG) flagellar basal body rod protein FlgG [Flagella (VF0430)] [Burkholderia pseudomallei K96243]	283	287	1	278	1	254	2e-32	32.51
WP_000947425.1	VFG036992(gb|NP_274718)	(mtrD) multiple transferable resistance system protein MtrD [MtrCDE (VF0451)] [Neisseria meningitidis MC58]	1080	1055	7	1047	6	1041	4e-99	26.57
WP_000952676.1	VFG036992(gb|NP_274718)	(mtrD) multiple transferable resistance system protein MtrD [MtrCDE (VF0451)] [Neisseria meningitidis MC58]	1106	1038	10	1037	6	1041	1e-35	21.61
WP_000954357.1	VFG013248(gb|NP_438233)	(msbA) lipid transporter ATP-binding/permease [LOS (CVF494)] [Haemophilus influenzae Rd KW20]	517	606	85	599	71	585	1e-105	34.82
WP_000956231.1	VFG002527(gb|YP_109898)	(cheD) chemoreceptor glutamine deamidase CheD [Flagella (VF0430)] [Burkholderia pseudomallei K96243]	137	168	24	157	36	167	5e-16	30.66
WP_000967288.1	VFG045467(gb|YP_107884)	(cdpA) cyclic di-GMP phosphodiesterase [CdpA (VF0432)] [Burkholderia pseudomallei K96243]	228	425	21	242	338	554	1e-13	26.32
WP_000980525.1	VFG005767(gb|NP_687682)	(cylG) 3-ketoacyl-ACP-reductase CylG [Beta-hemolysin/cytolysin (CVF171)] [Streptococcus agalactiae 2603V/R]	239	241	6	223	4	236	3e-13	25.94
WP_000986372.1	VFG002511(gb|YP_106900)	(flgE) flagellar hook protein FlgE [Flagella (VF0430)] [Burkholderia pseudomallei K96243]	468	464	8	462	6	413	1e-52	32.05
WP_000988152.1	VFG000121(gb|NP_249453)	(algU) alginate biosynthesis protein AlgZ/FimS [Alginate (VF0091)] [Pseudomonas aeruginosa PAO1]	141	181	36	171	49	184	2e-09	29.79
WP_000995952.1	VFG016046(gb|NP_251103)	(pvdH) diaminobutyrate-2-oxoglutarate aminotransferase PvdH [pyoverdine (IA001)] [Pseudomonas aeruginosa PAO1]	413	406	28	394	48	454	7e-44	29.06
WP_000997625.1	VFG010882(gb|YP_094896)	(ccmF) cytochrome c heme lyase subunit CcmF [Cytochrome c muturation (ccm) locus (CVF358)] [Legionella pneumophila subsp. pneumophila str. Philadelphia 1]	628	729	49	654	50	599	4e-67	31.85
WP_000998676.1	VFG005767(gb|NP_687682)	(cylG) 3-ketoacyl-ACP-reductase CylG [Beta-hemolysin/cytolysin (CVF171)] [Streptococcus agalactiae 2603V/R]	246	247	10	243	2	237	2e-41	34.55
WP_000999373.1	VFG043209(gb|YP_001006778)	(cheD) methyl-accepting chemotaxis protein CheD [peritrichous flagella (AI145)] [Yersinia enterocolitica subsp. enterocolitica 8081]	298	846	467	753	191	459	1e-25	27.52
WP_001001877.1	VFG001397(gb|NP_216547)	(hspX) Heat shock protein HspX (alpha-crystallin homolog) (14 kDa antigen) (HSP16.3) [HspX (VF0301)] [Mycobacterium tuberculosis H37Rv]	92	138	46	136	53	139	2e-08	33.7
WP_001003557.1	VFG001955(gb|NP_282568)	(Cj1427c) sugar-nucleotide epimerase/dehydratease [Capsule (VF0323)] [Campylobacter jejuni subsp. jejuni NCTC 11168]	246	319	9	235	3	238	3e-12	27.64
WP_001005911.1	VFG009810(gb|NP_215272)	(phoR) Possible two component system response sensor kinase membrane associated PhoR [PhoP/R (CVF331)] [Mycobacterium tuberculosis H37Rv]	287	696	293	561	206	478	3e-18	29.97
WP_001009550.1	VFG042869(gb|YP_095575)	(pilF) type IV pilus biogenesis protein PilF [type IV pili (AI111)] [Legionella pneumophila subsp. pneumophila str. Philadelphia 1]	119	187	50	165	91	208	1e-09	30.25
WP_001010184.1	VFG000469(gb|NP_459778)	(slrP) type III secretion system effector SlrP E3 ubiquitin ligase [TTSS(SPI-1 encode) (VF0116)] [Salmonella enterica subsp. enterica serovar Typhimurium str. LT2]	159	217	32	185	253	403	2e-07	27.67
WP_001011120.1	VFG042216(gb|AAD40326)	(sspH1) type III secretion system effector SspH1 E3 ubiquitin ligase [SPI-1 encoded T3SS (SS010)] [Salmonella enterica subsp. enterica serovar Typhimurium str. 14028s]	158	173	40	165	227	384	3e-10	27.85
WP_001011672.1	VFG001338(gb|NP_688170)	(neuB) N-acetyl neuramic acid synthetase NeuB [Capsule (VF0274)] [Streptococcus agalactiae 2603V/R]	279	332	23	290	4	282	4e-52	36.56
WP_001011905.1	VFG043346(gb|YP_095789)	(fleS/flrB) flagellar sensor histidine kinase FleS [polar flagella (AI149)] [Legionella pneumophila subsp. pneumophila str. Philadelphia 1]	357	484	141	484	24	337	3e-14	22.97
WP_001012319.1	VFG043206(gb|YP_001006774)	(cheY) chemotaxis regulatory protein CheY [peritrichous flagella (AI145)] [Yersinia enterocolitica subsp. enterocolitica 8081]	133	129	1	129	6	128	6e-08	27.82
WP_001017333.1	VFG036992(gb|NP_274718)	(mtrD) multiple transferable resistance system protein MtrD [MtrCDE (VF0451)] [Neisseria meningitidis MC58]	1120	1103	3	1073	1	1054	4e-84	25.45
WP_001020828.1	VFG045340(gb|NP_539653)	(ricA) Rab2 interacting conserved protein A [RicA (VF0414)] [Brucella melitensis bv. 1 str. 16M]	157	189	5	160	17	172	4e-25	34.39
WP_001024125.1	VFG001302(gb|NP_644944)	(cap8F) capsular polysaccharide synthesis enzyme Cap8F [Capsule (VF0003)] [Staphylococcus aureus subsp. aureus MW2]	370	366	1	366	1	369	7e-111	43.78
WP_001029963.1	VFG001855(gb|YP_094724)	(htpB) Hsp60 60K heat shock protein HtpB [Hsp60 (VF0159)] [Legionella pneumophila subsp. pneumophila str. Philadelphia 1]	527	546	1	526	3	529	0	60.91
WP_001032431.1	VFG000390(gb|NP_395174)	(yscN) type III secretion system ATPase YscN [TTSS (VF0140)] [Yersinia pestis CO92]	418	467	3	411	24	422	5e-46	30.86
WP_001032646.1	VFG001386(gb|NP_215271)	(phoP) Possible two component system response transcriptional positive regulator PhoP [PhoP (VF0286)] [Mycobacterium tuberculosis H37Rv]	125	162	6	130	23	138	2e-10	26.4
WP_001040162.1	VFG001284(gb|NP_647402)	(icaR) ica operon transcriptional regulator IcaR [Intercellular adhesion proteins (VF0014)] [Staphylococcus aureus subsp. aureus MW2]	107	183	6	110	2	104	7e-08	28.97
WP_001045809.1	VFG043398(gb|YP_002344200)	(flgS) signal transduction histidine kinase [Pse5Ac7Ac [Campylobacter jejuni subsp. jejuni NCTC 11168]	251	382	144	376	124	338	1e-16	28.29
WP_001046745.1	VFG036992(gb|NP_274718)	(mtrD) multiple transferable resistance system protein MtrD [MtrCDE (VF0451)] [Neisseria meningitidis MC58]	1114	1083	3	1070	1	1039	1e-82	24.69
WP_001049212.1	VFG000344(gb|NP_438273)	(hitC) iron(III) ABC transporter ATP-binding protein [HitABC (VF0268)] [Haemophilus influenzae Rd KW20]	233	623	3	231	6	219	2e-16	26.61
WP_001049212.1	VFG000344(gb|NP_438273)	(hitC) iron(III) ABC transporter ATP-binding protein [HitABC (VF0268)] [Haemophilus influenzae Rd KW20]	211	623	312	504	2	207	2e-11	25.12
WP_001049277.1	VFG043402(gb|YP_002344511)	(cheY) chemotaxis regulatory protein [Pse5Ac7Ac [Campylobacter jejuni subsp. jejuni NCTC 11168]	87	136	10	94	3	83	4e-07	32.18
WP_001050391.1	VFG045607(gb|YP_096929)	(lpg2936) Dot/Icm type IV secretion system effector [Dot/Icm (VF0156)] [Legionella pneumophila subsp. pneumophila str. Philadelphia 1]	240	257	22	252	23	238	2e-10	25.42
WP_001051000.1	VFG013400(gb|NP_439262)	(rfaF) ADP-heptose-LPS heptosyltransferase II [LOS (CVF494)] [Haemophilus influenzae Rd KW20]	305	353	1	290	1	292	8e-15	26.56
WP_001052496.1	VFG001206(gb|NP_273675)	(fbpC) iron(III) ABC transporter ATP-binding protein [FbpABC (VF0272)] [Neisseria meningitidis MC58]	222	315	15	228	5	226	3e-33	34.23
WP_001052873.1	VFG001964(gb|NP_282577)	(Cj1436c) aminotransferase [Capsule (VF0323)] [Campylobacter jejuni subsp. jejuni NCTC 11168]	315	863	54	357	79	388	6e-27	27.62
WP_001052999.1	VFG043346(gb|YP_095789)	(fleS/flrB) flagellar sensor histidine kinase FleS [polar flagella (AI149)] [Legionella pneumophila subsp. pneumophila str. Philadelphia 1]	111	847	737	846	234	341	1e-12	35.14
WP_001054329.1	VFG018238(gb|NP_232914)	(cqsA) CAI-1 autoinducer synthase [CAI-1 (VF0405)] [Vibrio cholerae O1 biovar El Tor str. N16961]	356	376	31	375	39	379	2e-31	25.56
WP_001054364.1	VFG043396(gb|YP_002344093)	(rpoN) RNA polymerase factor sigma-54 [Pse5Ac7Ac [Campylobacter jejuni subsp. jejuni NCTC 11168]	336	473	142	472	110	416	1e-37	30.95
WP_001055380.1	VFG014950(gb|NP_249457)	(mucD) serine protease MucD precursor [Alginate regulation (CVF523)] [Pseudomonas aeruginosa PAO1]	76	207	102	176	97	170	2e-08	36.84
WP_001061755.1	VFG002501(gb|YP_106857)	(fliG) flagellar motor switch protein G [Flagella (VF0430)] [Burkholderia pseudomallei K96243]	320	322	9	316	7	320	9e-17	23.44
WP_001067557.1	VFG001955(gb|NP_282568)	(Cj1427c) sugar-nucleotide epimerase/dehydratease [Capsule (VF0323)] [Campylobacter jejuni subsp. jejuni NCTC 11168]	315	330	6	304	3	301	8e-39	31.43
WP_001068364.1	VFG006171(gb|NP_274328)	(pilW) type IV fimbrial biogenesis and twitching motility protein PilW [Type IV pili (CVF189)] [Neisseria meningitidis MC58]	142	166	22	161	43	184	2e-07	25.35
WP_001068401.1	VFG001386(gb|NP_215271)	(phoP) Possible two component system response transcriptional positive regulator PhoP [PhoP (VF0286)] [Mycobacterium tuberculosis H37Rv]	224	227	4	223	22	243	5e-33	32.59
WP_001069861.1	VFG005767(gb|NP_687682)	(cylG) 3-ketoacyl-ACP-reductase CylG [Beta-hemolysin/cytolysin (CVF171)] [Streptococcus agalactiae 2603V/R]	213	267	9	219	2	212	4e-18	28.64
WP_001070118.1	VFG014707(gb|NP_250151)	(motC) flagellar motor protein [Deoxyhexose linking sugar 209 Da capping structure (AI138)] [Pseudomonas aeruginosa PAO1]	243	244	4	244	5	246	4e-48	35.8
WP_001070157.1	VFG036956(gb|NP_273368)	(farB) fatty acid efflux system protein FarB [FarAB (VF0450)] [Neisseria meningitidis MC58]	302	507	14	306	13	306	7e-21	26.49
WP_001070779.1	VFG000133(gb|NP_252241)	(algA) phosphomannose isomerase / guanosine 5'-diphospho-D-mannose pyrophosphorylase [Alginate (VF0091)] [Pseudomonas aeruginosa PAO1]	351	353	9	342	4	346	8e-61	35.04
WP_001071256.1	VFG043209(gb|YP_001006778)	(cheD) methyl-accepting chemotaxis protein CheD [peritrichous flagella (AI145)] [Yersinia enterocolitica subsp. enterocolitica 8081]	286	600	250	535	223	480	2e-22	26.92
WP_001074690.1	VFG002550(gb|YP_109386)	(wcbP) capsular polysaccharide biosynthesis dehydrogenase/reductase [Capsule I (VF0436)] [Burkholderia pseudomallei K96243]	240	246	3	237	8	240	3e-17	26.67
WP_001074781.1	VFG000332(gb|NP_439271)	(rfaD) ADP-L-glycero-D-mannoheptose-6-epimerase [LOS (VF0044)] [Haemophilus influenzae Rd KW20]	318	323	7	320	3	308	1e-68	42.14
WP_001075126.1	VFG016046(gb|NP_251103)	(pvdH) diaminobutyrate-2-oxoglutarate aminotransferase PvdH [pyoverdine (IA001)] [Pseudomonas aeruginosa PAO1]	316	443	49	336	50	356	5e-19	26.9
WP_001077104.1	VFG045467(gb|YP_107884)	(cdpA) cyclic di-GMP phosphodiesterase [CdpA (VF0432)] [Burkholderia pseudomallei K96243]	246	404	155	397	325	567	1e-39	33.33
WP_001078552.1	VFG000574(gb|NP_462662)	(mgtB) Mg2+ transport protein [MgtBC (VF0106)] [Salmonella enterica subsp. enterica serovar Typhimurium str. LT2]	573	692	108	598	164	725	1e-23	24.43
WP_001079900.1	VFG043391(gb|NP_208374)	(pdxA) 4-hydroxythreonine-4-phosphate dehydrogenase [Pse5Ac7Ac (AI150)] [Helicobacter pylori 26695]	259	352	92	333	51	303	2e-30	33.2
WP_001080218.1	VFG005785(gb|NP_687688)	(cylF) putative aminomethyltransferase CylF [Beta-hemolysin/cytolysin (CVF171)] [Streptococcus agalactiae 2603V/R]	243	396	88	324	38	252	7e-11	23.46
WP_001083576.1	VFG001214(gb|NP_253237)	(pilR) two-component response regulator PilR [Type IV pili (VF0082)] [Pseudomonas aeruginosa PAO1]	315	297	8	284	135	444	2e-22	25.71
WP_001085747.1	VFG000080(gb|NP_464522)	(clpE) ATP-dependent protease [ClpE (VF0073)] [Listeria monocytogenes EGD-e]	356	420	80	404	430	724	3e-08	24.44
WP_001086265.1	VFG001349(gb|NP_688181)	(cpsD) CpsD autokinase [Capsule (VF0274)] [Streptococcus agalactiae 2603V/R]	138	305	61	194	37	166	1e-07	28.99
WP_001089499.1	VFG001206(gb|NP_273675)	(fbpC) iron(III) ABC transporter ATP-binding protein [FbpABC (VF0272)] [Neisseria meningitidis MC58]	229	253	3	226	2	215	6e-18	27.51
WP_001092948.1	VFG014893(gb|NP_254009)	(algC) phosphomannomutase AlgC [Alginate biosynthesis (CVF522)] [Pseudomonas aeruginosa PAO1]	442	460	20	449	19	444	1e-35	26.02
WP_001096786.1	VFG002130(gb|NP_220076)	(cdsL) type III secretion translocase [TTSS (VF0344)] [Chlamydia trachomatis D/UW-3/CX]	191	307	112	302	26	201	8e-15	25.13
WP_001099037.1	VFG002368(gb|YP_001007260)	(wbcG) putative glycosyltransferase [O-antigen (VF0392)] [Yersinia enterocolitica subsp. enterocolitica 8081]	200	297	1	199	2	199	7e-21	29.5
WP_001105137.1	VFG043207(gb|YP_001006775)	(cheB) chemotaxis-specific methylesterase CheB [peritrichous flagella (AI145)] [Yersinia enterocolitica subsp. enterocolitica 8081]	181	193	6	183	159	338	1e-28	34.81
WP_001110736.1	VFG001247(gb|NP_249785)	(fliD) flagellar capping protein FliD [Flagella (VF0273)] [Pseudomonas aeruginosa PAO1]	257	639	360	612	226	442	5e-16	28.79
WP_001114267.1	VFG015045(gb|NP_249821)	(rhlC) rhamnosyltransferase 2 [Rhamnolipid biosynthesis (CVF524)] [Pseudomonas aeruginosa PAO1]	315	303	10	302	9	317	9e-17	23.81
WP_001115057.1	VFG006557(gb|NP_207149)	(fliF) flagellar M-ring protein FliF [Pse5Ac7Ac (AI150)] [Helicobacter pylori 26695]	589	566	5	563	3	559	2e-40	26.66
WP_001115288.1	VFG000077(gb|NP_465991)	(clpP) ATP-dependent Clp protease proteolytic subunit [ClpP (VF0074)] [Listeria monocytogenes EGD-e]	172	197	19	190	20	189	1e-49	44.19
WP_001122024.1	VFG006717(gb|NP_465159)	(lap) Listeria adhesion protein Lap [Lap (VF0444)] [Listeria monocytogenes EGD-e]	413	388	7	388	460	863	6e-19	24.7
WP_001122447.1	VFG002224(gb|NP_540321)	(wbkA) mannosyltransferase [LPS (VF0367)] [Brucella melitensis bv. 1 str. 16M]	372	380	13	369	2	362	2e-39	30.65
WP_001128566.1	VFG043209(gb|YP_001006778)	(cheD) methyl-accepting chemotaxis protein CheD [peritrichous flagella (AI145)] [Yersinia enterocolitica subsp. enterocolitica 8081]	196	530	248	440	289	456	2e-19	32.14
WP_001129905.1	VFG013315(gb|NP_438813)	(lgtF) beta-1,4-glucosyltransferase [LOS (CVF494)] [Haemophilus influenzae Rd KW20]	247	290	27	271	4	248	3e-42	32.79
WP_001129912.1	VFG014720(gb|NP_250152)	(motD) flagellar motor protein [Deoxyhexose linking sugar 209 Da capping structure (AI138)] [Pseudomonas aeruginosa PAO1]	260	275	3	251	4	249	1e-15	24.62
WP_001141641.1	VFG041304(gb|YP_095978)	(lirB) Dot/Icm type IV secretion system effector LirB [Dot/Icm (SS047)] [Legionella pneumophila subsp. pneumophila str. Philadelphia 1]	163	152	3	150	24	186	4e-42	49.08
WP_001146725.1	VFG043346(gb|YP_095789)	(fleS/flrB) flagellar sensor histidine kinase FleS [polar flagella (AI149)] [Legionella pneumophila subsp. pneumophila str. Philadelphia 1]	253	373	123	370	104	336	1e-15	26.09
WP_001155666.1	VFG041248(gb|YP_094446)	(ankY/legA9) Dot/Icm type IV secretion system effector LegA9/AnkY ankyrin repeat-containing protein targeting the LCV for autophagy uptake [Dot/Icm (SS047)] [Legionella pneumophila subsp. pneumophila str. Philadelphia 1]	104	218	62	162	438	537	4e-10	38.46
WP_001156251.1	VFG001269(gb|NP_879579)	(cyaB) cyclolysin secretion ATP-binding protein [Cya (VF0028)] [Bordetella pertussis Tohama I]	88	948	820	907	602	683	3e-07	37.5
WP_001159758.1	VFG002375(gb|YP_001007267)	(wbcA) sugar epimerase [O-antigen (VF0392)] [Yersinia enterocolitica subsp. enterocolitica 8081]	156	186	1	156	3	156	4e-31	35.9
WP_001177028.1	VFG041293(gb|YP_095745)	(ankI/legAS4) Dot/Icm type IV secretion system effector AnkI/LegAS4 [Dot/Icm (SS047)] [Legionella pneumophila subsp. pneumophila str. Philadelphia 1]	106	143	29	127	130	233	5e-07	27.36
WP_001177543.1	VFG009810(gb|NP_215272)	(phoR) Possible two component system response sensor kinase membrane associated PhoR [PhoP/R (CVF331)] [Mycobacterium tuberculosis H37Rv]	263	890	643	884	213	467	2e-09	24.71
WP_001189850.1	VFG002548(gb|YP_109384)	(wcbR) capsular polysaccharide biosynthesis fatty acid synthase [Capsule I (VF0436)] [Burkholderia pseudomallei K96243]	337	340	12	336	1799	2114	2e-23	28.49
WP_001190668.1	VFG015994(gb|NP_251084)	(pvdN) pyoverdine biosynthesis protein PvdN [pyoverdine (IA001)] [Pseudomonas aeruginosa PAO1]	320	383	79	379	115	423	5e-14	21.56
WP_001198107.1	VFG000036(gb|NP_878993)	(bplC) lipopolysaccharide biosynthesis protein [LPS (VF0033)] [Bordetella pertussis Tohama I]	366	366	8	362	6	363	3e-61	34.97
WP_001201863.1	VFG001386(gb|NP_215271)	(phoP) Possible two component system response transcriptional positive regulator PhoP [PhoP (VF0286)] [Mycobacterium tuberculosis H37Rv]	221	230	3	220	21	241	4e-29	27.15
WP_001209031.1	VFG000121(gb|NP_249453)	(algU) alginate biosynthesis protein AlgZ/FimS [Alginate (VF0091)] [Pseudomonas aeruginosa PAO1]	188	192	5	187	1	187	1e-26	29.26
WP_001220028.1	VFG041304(gb|YP_095978)	(lirB) Dot/Icm type IV secretion system effector LirB [Dot/Icm (SS047)] [Legionella pneumophila subsp. pneumophila str. Philadelphia 1]	84	291	56	138	25	108	9e-29	60.71
WP_001220028.1	VFG041304(gb|YP_095978)	(lirB) Dot/Icm type IV secretion system effector LirB [Dot/Icm (SS047)] [Legionella pneumophila subsp. pneumophila str. Philadelphia 1]	65	291	204	267	102	166	7e-16	56.92
WP_001222086.1	VFG000031(gb|NP_878988)	(bplH) putative glycosyl transferase [LPS (VF0033)] [Bordetella pertussis Tohama I]	234	436	187	406	148	379	5e-17	25.21
WP_001223330.1	VFG001245(gb|NP_249778)	(flgL) flagellar hook-associated protein 3 FlgL [Flagella (VF0273)] [Pseudomonas aeruginosa PAO1]	201	421	1	201	1	183	1e-14	25.37
WP_001225796.1	VFG002224(gb|NP_540321)	(wbkA) mannosyltransferase [LPS (VF0367)] [Brucella melitensis bv. 1 str. 16M]	335	387	14	331	1	307	9e-38	29.55
WP_001237888.1	VFG002361(gb|YP_001007253)	(galE) UDP-glucose 4-epimerase [O-antigen (VF0392)] [Yersinia enterocolitica subsp. enterocolitica 8081]	331	323	1	320	1	325	2e-71	40.79
WP_001244910.1	VFG005767(gb|NP_687682)	(cylG) 3-ketoacyl-ACP-reductase CylG [Beta-hemolysin/cytolysin (CVF171)] [Streptococcus agalactiae 2603V/R]	251	272	36	269	5	237	1e-25	30.28
WP_001250026.1	VFG000680(gb|AAF13661)	(capA) CapA required for Poly-gamma-glutamate transport [Capsule (VF0141)] [Bacillus anthracis]	283	342	20	277	56	321	9e-23	27.21
WP_001253865.1	VFG001964(gb|NP_282577)	(Cj1436c) aminotransferase [Capsule (VF0323)] [Campylobacter jejuni subsp. jejuni NCTC 11168]	137	434	121	255	122	254	6e-08	27.74
WP_001254668.1	VFG009810(gb|NP_215272)	(phoR) Possible two component system response sensor kinase membrane associated PhoR [PhoP/R (CVF331)] [Mycobacterium tuberculosis H37Rv]	232	463	235	455	252	467	4e-27	30.17
WP_001257272.1	VFG006701(gb|NP_208376)	(flgG) flagellar basal-body rod protein (flgG) [Pse5Ac7Ac (AI150)] [Helicobacter pylori 26695]	264	264	1	264	2	262	8e-94	54.92
WP_001258783.1	VFG002158(gb|NP_464456)	(lplA1) lipoate protein ligase [LplA1 (VF0347)] [Listeria monocytogenes EGD-e]	143	328	100	239	35	156	2e-12	34.97
WP_001274139.1	VFG021827(gb|NP_215862)	(mbtN) Acyl-CoA dehydrogenase MbtN [mycobactin (IA031)] [Mycobacterium tuberculosis H37Rv]	268	557	279	541	118	362	3e-08	23.13
WP_001284165.1	VFG001965(gb|NP_282578)	(Cj1437c) aminotransferase [Capsule (VF0323)] [Campylobacter jejuni subsp. jejuni NCTC 11168]	249	408	16	262	10	232	8e-08	24.9
WP_001288326.1	VFG005776(gb|NP_687685)	(cylA) ABC (ATP-binding cassette) transporter CylA [Beta-hemolysin/cytolysin (CVF171)] [Streptococcus agalactiae 2603V/R]	221	304	6	223	3	222	3e-24	33.03
WP_001288614.1	VFG009810(gb|NP_215272)	(phoR) Possible two component system response sensor kinase membrane associated PhoR [PhoP/R (CVF331)] [Mycobacterium tuberculosis H37Rv]	234	511	288	511	249	474	1e-11	20.94
WP_001292110.1	VFG000871(gb|NP_757239)	(fimB) Type 1 fimbriae Regulatory protein fimB [Type 1 fimbriae (VF0221)] [Escherichia coli CFT073]	185	299	108	285	11	192	4e-09	25.41
WP_001967602.1	VFG000143(gb|NP_253699)	(waaF) heptosyltransferase I [LPS (VF0085)] [Pseudomonas aeruginosa PAO1]	337	343	4	324	2	323	6e-24	27.3
WP_001968407.1	VFG002060(gb|NP_248764)	(ppkA) serine/threonine protein kinase PpkA [HSI-I (VF0334)] [Pseudomonas aeruginosa PAO1]	280	1780	1	275	3	269	3e-21	24.29
WP_001973732.1	VFG013465(gb|NP_439706)	(kdsA) 2-dehydro-3-deoxyphosphooctonate aldolase [LOS (CVF494)] [Haemophilus influenzae Rd KW20]	263	287	17	277	13	275	5e-79	42.21
WP_001973810.1	VFG002230(gb|NP_540335)	(wbkC) GDP-mannose 4,6-dehydratase / GDP-4-amino-4,6-dideoxy-D-mannose formyltransferase [LPS (VF0367)] [Brucella melitensis bv. 1 str. 16M]	173	315	62	231	59	226	4e-09	25.43
WP_001976240.1	VFG014950(gb|NP_249457)	(mucD) serine protease MucD precursor [Alginate regulation (CVF523)] [Pseudomonas aeruginosa PAO1]	270	365	93	362	96	361	5e-53	41.11
WP_001982953.1	VFG000344(gb|NP_438273)	(hitC) iron(III) ABC transporter ATP-binding protein [HitABC (VF0268)] [Haemophilus influenzae Rd KW20]	229	311	5	226	2	228	8e-32	31.44
WP_001983427.1	VFG001213(gb|NP_253236)	(pilS) two-component sensor PilS [Type IV pili (VF0082)] [Pseudomonas aeruginosa PAO1]	232	503	283	503	308	529	1e-20	29.31
WP_002063581.1	VFG017856(gb|YP_001007658)	(pilW) type IV fimbrial biogenesis protein PilW [Type IV pili (CVF049)] [Yersinia enterocolitica subsp. enterocolitica 8081]	313	312	1	306	1	301	2e-26	27.16
WP_002066457.1	VFG000079(gb|NP_463763)	(clpC) endopeptidase Clp ATP-binding chain C [ClpC (VF0072)] [Listeria monocytogenes EGD-e]	803	746	3	724	6	788	2e-176	38.98
WP_002068380.1	VFG001338(gb|NP_688170)	(neuB) N-acetyl neuramic acid synthetase NeuB [Capsule (VF0274)] [Streptococcus agalactiae 2603V/R]	312	331	5	299	4	303	3e-33	29.49
WP_002070613.1	VFG002528(gb|YP_109899)	(cheR) chemotaxis protein methyltransferase [Flagella (VF0430)] [Burkholderia pseudomallei K96243]	189	304	101	283	95	275	6e-14	29.63
WP_002072132.1	VFG015518(gb|NP_252904)	(phzF1) phenazine biosynthesis protein PhzF isomerase [Phenazines biosynthesis (CVF536)] [Pseudomonas aeruginosa PAO1]	217	256	4	206	7	218	2e-17	29.49
WP_002075170.1	VFG043346(gb|YP_095789)	(fleS/flrB) flagellar sensor histidine kinase FleS [polar flagella (AI149)] [Legionella pneumophila subsp. pneumophila str. Philadelphia 1]	369	591	235	590	19	336	3e-22	26.29
WP_002079116.1	VFG000871(gb|NP_757239)	(fimB) Type 1 fimbriae Regulatory protein fimB [Type 1 fimbriae (VF0221)] [Escherichia coli CFT073]	161	311	149	305	33	191	5e-10	22.98
WP_002080307.1	VFG009810(gb|NP_215272)	(phoR) Possible two component system response sensor kinase membrane associated PhoR [PhoP/R (CVF331)] [Mycobacterium tuberculosis H37Rv]	254	870	621	866	223	467	3e-18	31.5
WP_002093693.1	VFG045467(gb|YP_107884)	(cdpA) cyclic di-GMP phosphodiesterase [CdpA (VF0432)] [Burkholderia pseudomallei K96243]	237	493	242	471	326	554	3e-34	31.65
WP_002095035.1	VFG037100(gb|NP_273110)	(msrA/B(pilB)) trifunctional thioredoxin/methionine sulfoxide reductase A/B protein [MsrAB (VF0456)] [Neisseria meningitidis MC58]	153	175	6	158	203	354	6e-41	43.79
WP_002095654.1	VFG000368(gb|NP_405477)	(ybtS) salicylate synthase Irp9 [Yersiniabactin (VF0136)] [Yersinia pestis CO92]	269	591	106	371	159	424	1e-20	26.39
WP_002096237.1	VFG013436(gb|NP_439676)	(htrB) lipid A biosynthesis lauroyl acyltransferase [LOS (CVF494)] [Haemophilus influenzae Rd KW20]	295	300	12	295	19	304	9e-15	23.39
WP_002100106.1	VFG001306(gb|NP_644948)	(cap8J) capsular polysaccharide synthesis enzyme Cap8J [Capsule (VF0003)] [Staphylococcus aureus subsp. aureus MW2]	55	107	12	65	130	184	6e-11	43.64
WP_002100285.1	VFG037100(gb|NP_273110)	(msrA/B(pilB)) trifunctional thioredoxin/methionine sulfoxide reductase A/B protein [MsrAB (VF0456)] [Neisseria meningitidis MC58]	122	131	8	128	382	503	3e-30	48.36
WP_002105418.1	VFG045590(gb|YP_096633)	(lpg2628) Dot/Icm type IV secretion system effector [Dot/Icm (VF0156)] [Legionella pneumophila subsp. pneumophila str. Philadelphia 1]	249	258	10	249	4	242	3e-13	30.12
WP_002105733.1	VFG002409(gb|NP_645079)	(essC) type VII secretion system protein EssC,FtsK/SpoIIIE family ATPase [Type VII secretion system (VF0403)] [Staphylococcus aureus subsp. aureus MW2]	213	948	633	843	666	857	4e-20	32.86
WP_002105945.1	VFG009810(gb|NP_215272)	(phoR) Possible two component system response sensor kinase membrane associated PhoR [PhoP/R (CVF331)] [Mycobacterium tuberculosis H37Rv]	249	832	184	428	222	467	1e-22	29.72
WP_002105945.1	VFG009810(gb|NP_215272)	(phoR) Possible two component system response sensor kinase membrane associated PhoR [PhoP/R (CVF331)] [Mycobacterium tuberculosis H37Rv]	248	832	594	827	237	470	1e-14	23.79
WP_002105949.1	VFG001964(gb|NP_282577)	(Cj1436c) aminotransferase [Capsule (VF0323)] [Campylobacter jejuni subsp. jejuni NCTC 11168]	287	368	73	348	95	370	3e-08	23
WP_002106108.1	VFG000121(gb|NP_249453)	(algU) alginate biosynthesis protein AlgZ/FimS [Alginate (VF0091)] [Pseudomonas aeruginosa PAO1]	76	296	13	88	6	81	3e-16	36.84
WP_002106376.1	VFG000907(gb|NP_755448)	(hlyB) Hemolysin B [Hemolysin (VF0225)] [Escherichia coli CFT073]	302	596	295	591	402	693	8e-43	33.11
WP_002108078.1	VFG007177(gb|NP_798078)	(exsA) transcriptional regulator ExsA [T3SS1 (VF0408)] [Vibrio parahaemolyticus RIMD 2210633]	101	276	12	112	184	284	2e-07	25.74
WP_002109663.1	VFG000932(gb|NP_752612)	(entE) 2,3-dihydroxybenzoate-AMP ligase component of enterobactin synthase multienzyme complex [Enterobactin (VF0228)] [Escherichia coli CFT073]	524	661	112	628	47	528	1e-25	23.47
WP_002118431.1	VFG013236(gb|NP_438231)	(kdsB) 3-deoxy-manno-octulosonate cytidylyltransferase [LOS (CVF494)] [Haemophilus influenzae Rd KW20]	251	258	8	244	6	249	5e-26	30.68
WP_002121835.1	VFG021827(gb|NP_215862)	(mbtN) Acyl-CoA dehydrogenase MbtN [mycobactin (IA031)] [Mycobacterium tuberculosis H37Rv]	386	394	21	392	10	376	4e-08	24.87
WP_002125408.1	VFG000031(gb|NP_878988)	(bplH) putative glycosyl transferase [LPS (VF0033)] [Bordetella pertussis Tohama I]	310	393	97	389	93	380	3e-11	22.26
WP_002125411.1	VFG016046(gb|NP_251103)	(pvdH) diaminobutyrate-2-oxoglutarate aminotransferase PvdH [pyoverdine (IA001)] [Pseudomonas aeruginosa PAO1]	378	414	57	392	81	453	2e-31	26.72
WP_002131522.1	VFG045330(gb|YP_095353)	(lbtC) LbtC inner membrane protein required for import of Legiobactin [Legiobactin (VF0291)] [Legionella pneumophila subsp. pneumophila str. Philadelphia 1]	95	409	72	165	60	154	2e-07	33.68
WP_002190224.1	VFG017856(gb|YP_001007658)	(pilW) type IV fimbrial biogenesis protein PilW [Type IV pili (CVF049)] [Yersinia enterocolitica subsp. enterocolitica 8081]	317	300	1	294	1	301	4e-24	26.18
WP_004752106.1	VFG001871(gb|YP_095391)	(lspG) general secretion pathway protein G [<i>lsp</i> T2SS (VF0154)] [Legionella pneumophila subsp. pneumophila str. Philadelphia 1]	144	158	11	151	4	139	2e-23	39.58
WP_011172165.1	VFG043209(gb|YP_001006778)	(cheD) methyl-accepting chemotaxis protein CheD [peritrichous flagella (AI145)] [Yersinia enterocolitica subsp. enterocolitica 8081]	334	574	185	509	185	473	2e-23	25.15
WP_017854216.1	VFG043392(gb|YP_002343698)	(eptC) phosphoethanolamine transferase [Pse5Ac7Ac [Campylobacter jejuni subsp. jejuni NCTC 11168]	253	637	240	469	218	435	2e-11	26.88
WP_020784276.1	VFG005767(gb|NP_687682)	(cylG) 3-ketoacyl-ACP-reductase CylG [Beta-hemolysin/cytolysin (CVF171)] [Streptococcus agalactiae 2603V/R]	188	250	8	191	3	190	6e-14	25
WP_033108225.1	VFG043208(gb|YP_001006776)	(cheR) chemotaxis methyltransferase CheR [peritrichous flagella (AI145)] [Yersinia enterocolitica subsp. enterocolitica 8081]	274	290	11	284	10	269	2e-62	38.32
WP_033108236.1	VFG043346(gb|YP_095789)	(fleS/flrB) flagellar sensor histidine kinase FleS [polar flagella (AI149)] [Legionella pneumophila subsp. pneumophila str. Philadelphia 1]	357	482	132	482	25	339	6e-12	21.57
WP_033108857.1	VFG002184(gb|NP_816135)	(cpsG) MurB family protein [Capsule (VF0361)] [Enterococcus faecalis V583]	278	318	38	315	541	806	2e-28	27.34
WP_042752133.1	VFG000331(gb|NP_439675)	(rfaE) ADP-heptose synthase [LOS (VF0044)] [Haemophilus influenzae Rd KW20]	141	158	15	155	331	471	7e-41	51.77
WP_045191718.1	VFG000344(gb|NP_438273)	(hitC) iron(III) ABC transporter ATP-binding protein [HitABC (VF0268)] [Haemophilus influenzae Rd KW20]	224	237	5	223	4	222	2e-25	29.02
WP_045193015.1	VFG013374(gb|NP_439075)	(lpxD) UDP-3-O-(3-hydroxymyristoyl) glucosamine N-acyltransferase [LOS (CVF494)] [Haemophilus influenzae Rd KW20]	276	340	4	279	8	278	6e-34	30.43
WP_061217056.1	VFG000130(gb|NP_252238)	(algI) alginate o-acetyltransferase AlgI [Alginate (VF0091)] [Pseudomonas aeruginosa PAO1]	425	472	18	424	19	419	1e-64	33.88
WP_061217268.1	VFG016046(gb|NP_251103)	(pvdH) diaminobutyrate-2-oxoglutarate aminotransferase PvdH [pyoverdine (IA001)] [Pseudomonas aeruginosa PAO1]	425	433	15	418	50	455	7e-24	22.35
WP_061217379.1	VFG043368(gb|NP_207042)	(flgS) signal-transducing protein histidine kinase [Pse5Ac7Ac (AI150)] [Helicobacter pylori 26695]	221	596	361	579	166	365	2e-11	27.6
WP_061217519.1	VFG000469(gb|NP_459778)	(slrP) type III secretion system effector SlrP E3 ubiquitin ligase [TTSS(SPI-1 encode) (VF0116)] [Salmonella enterica subsp. enterica serovar Typhimurium str. LT2]	212	284	73	279	243	439	1e-11	27.83
WP_061217519.1	VFG000469(gb|NP_459778)	(slrP) type III secretion system effector SlrP E3 ubiquitin ligase [TTSS(SPI-1 encode) (VF0116)] [Salmonella enterica subsp. enterica serovar Typhimurium str. LT2]	197	284	72	249	179	363	2e-08	29.95
WP_061234225.1	VFG042216(gb|AAD40326)	(sspH1) type III secretion system effector SspH1 E3 ubiquitin ligase [SPI-1 encoded T3SS (SS010)] [Salmonella enterica subsp. enterica serovar Typhimurium str. 14028s]	193	280	65	255	200	371	8e-19	36.79
WP_061234225.1	VFG042216(gb|AAD40326)	(sspH1) type III secretion system effector SspH1 E3 ubiquitin ligase [SPI-1 encoded T3SS (SS010)] [Salmonella enterica subsp. enterica serovar Typhimurium str. 14028s]	215	280	36	249	215	383	3e-14	33.95
WP_061234386.1	VFG000130(gb|NP_252238)	(algI) alginate o-acetyltransferase AlgI [Alginate (VF0091)] [Pseudomonas aeruginosa PAO1]	389	470	18	399	19	392	2e-85	38.56
WP_061234450.1	VFG000468(gb|NP_461184)	(sspH2) type III secretion system effector SspH2 E3 ubiquitin ligase [TTSS(SPI-1 encode) (VF0116)] [Salmonella enterica subsp. enterica serovar Typhimurium str. LT2]	305	685	401	679	205	471	3e-15	29.18
WP_061234450.1	VFG000468(gb|NP_461184)	(sspH2) type III secretion system effector SspH2 E3 ubiquitin ligase [TTSS(SPI-1 encode) (VF0116)] [Salmonella enterica subsp. enterica serovar Typhimurium str. LT2]	216	685	361	571	266	459	8e-10	31.02
WP_061234847.1	VFG000075(gb|NP_463962)	(inlA) Internalin A [InlA (VF0069)] [Listeria monocytogenes EGD-e]	111	195	67	176	247	352	1e-07	43.24
WP_061234847.1	VFG000075(gb|NP_463962)	(inlA) Internalin A [InlA (VF0069)] [Listeria monocytogenes EGD-e]	113	195	65	176	180	286	2e-07	34.51
WP_061236771.1	VFG012022(gb|NP_282463)	(pseI) N-acetylneuraminic acid synthetase [Pse5Ac7Ac [Campylobacter jejuni subsp. jejuni NCTC 11168]	323	350	16	338	11	331	5e-83	44.27
WP_061244423.1	VFG013315(gb|NP_438813)	(lgtF) beta-1,4-glucosyltransferase [LOS (CVF494)] [Haemophilus influenzae Rd KW20]	248	253	5	248	4	250	8e-43	34.68
WP_061250366.1	VFG001244(gb|NP_249777)	(flgK) flagellar hook-associated protein 1 FlgK [Flagella (VF0273)] [Pseudomonas aeruginosa PAO1]	328	636	8	330	5	324	3e-30	26.52
WP_061250366.1	VFG001244(gb|NP_249777)	(flgK) flagellar hook-associated protein 1 FlgK [Flagella (VF0273)] [Pseudomonas aeruginosa PAO1]	107	636	528	631	574	679	1e-12	35.51
WP_061251900.1	VFG001931(gb|NP_282616)	(cadF) outer membrane fibronectin-binding protein [CadF (VF0322)] [Campylobacter jejuni subsp. jejuni NCTC 11168]	92	660	561	652	223	313	5e-16	42.39
WP_061251957.1	VFG000033(gb|NP_878990)	(bplF) lipopolysaccharide biosynthesis protein [LPS (VF0033)] [Bordetella pertussis Tohama I]	407	402	11	399	19	408	4e-118	45.21
WP_061251959.1	VFG009810(gb|NP_215272)	(phoR) Possible two component system response sensor kinase membrane associated PhoR [PhoP/R (CVF331)] [Mycobacterium tuberculosis H37Rv]	222	558	189	407	253	465	2e-16	27.93
WP_061252062.1	VFG000923(gb|NP_752600)	(fepA) ferrienterobactin outer membrane transporter [Enterobactin (VF0228)] [Escherichia coli CFT073]	165	837	164	318	8	166	8e-09	29.7
WP_061252130.1	VFG017856(gb|YP_001007658)	(pilW) type IV fimbrial biogenesis protein PilW [Type IV pili (CVF049)] [Yersinia enterocolitica subsp. enterocolitica 8081]	315	308	1	304	1	303	1e-22	26.98
WP_061252161.1	VFG000469(gb|NP_459778)	(slrP) type III secretion system effector SlrP E3 ubiquitin ligase [TTSS(SPI-1 encode) (VF0116)] [Salmonella enterica subsp. enterica serovar Typhimurium str. LT2]	279	423	145	419	190	446	2e-13	26.52
WP_061252161.1	VFG000469(gb|NP_459778)	(slrP) type III secretion system effector SlrP E3 ubiquitin ligase [TTSS(SPI-1 encode) (VF0116)] [Salmonella enterica subsp. enterica serovar Typhimurium str. LT2]	196	423	54	249	237	412	2e-08	27.55
WP_061252174.1	VFG002548(gb|YP_109384)	(wcbR) capsular polysaccharide biosynthesis fatty acid synthase [Capsule I (VF0436)] [Burkholderia pseudomallei K96243]	321	337	29	335	1818	2114	4e-17	26.17
WP_061252208.1	VFG000468(gb|NP_461184)	(sspH2) type III secretion system effector SspH2 E3 ubiquitin ligase [TTSS(SPI-1 encode) (VF0116)] [Salmonella enterica subsp. enterica serovar Typhimurium str. LT2]	310	452	145	439	206	468	1e-13	31.29
WP_061252208.1	VFG000468(gb|NP_461184)	(sspH2) type III secretion system effector SspH2 E3 ubiquitin ligase [TTSS(SPI-1 encode) (VF0116)] [Salmonella enterica subsp. enterica serovar Typhimurium str. LT2]	346	452	31	360	146	458	3e-13	30.06
WP_061270291.1	VFG043346(gb|YP_095789)	(fleS/flrB) flagellar sensor histidine kinase FleS [polar flagella (AI149)] [Legionella pneumophila subsp. pneumophila str. Philadelphia 1]	105	1191	1086	1189	235	336	1e-14	36.19
WP_061270527.1	VFG015950(gb|NP_251075)	(pvdQ) 3-oxo-C12-homoserine lactone acylase PvdQ [pyoverdine (IA001)] [Pseudomonas aeruginosa PAO1]	592	838	289	830	216	754	2e-13	21.96
WP_061278428.1	VFG000130(gb|NP_252238)	(algI) alginate o-acetyltransferase AlgI [Alginate (VF0091)] [Pseudomonas aeruginosa PAO1]	374	494	18	382	19	377	2e-71	37.7
WP_061281183.1	VFG000841(gb|YP_325609)	(hlyB) hemolysin transport protein [Hemolysin (VF0207)] [Escherichia coli O157:H7 str. EDL933]	253	254	1	239	461	698	3e-20	29.64
WP_080010719.1	VFG043209(gb|YP_001006778)	(cheD) methyl-accepting chemotaxis protein CheD [peritrichous flagella (AI145)] [Yersinia enterocolitica subsp. enterocolitica 8081]	269	562	180	448	193	431	3e-23	27.88
WP_082268221.1	VFG000130(gb|NP_252238)	(algI) alginate o-acetyltransferase AlgI [Alginate (VF0091)] [Pseudomonas aeruginosa PAO1]	374	487	42	412	32	391	8e-82	39.57
WP_082268703.1	VFG009810(gb|NP_215272)	(phoR) Possible two component system response sensor kinase membrane associated PhoR [PhoP/R (CVF331)] [Mycobacterium tuberculosis H37Rv]	276	804	378	642	223	466	6e-16	25
WP_082268859.1	VFG045467(gb|YP_107884)	(cdpA) cyclic di-GMP phosphodiesterase [CdpA (VF0432)] [Burkholderia pseudomallei K96243]	378	504	131	494	193	568	1e-48	27.78
WP_082277621.1	VFG009810(gb|NP_215272)	(phoR) Possible two component system response sensor kinase membrane associated PhoR [PhoP/R (CVF331)] [Mycobacterium tuberculosis H37Rv]	388	478	121	474	90	463	5e-15	24.23
WP_082278573.1	VFG000468(gb|NP_461184)	(sspH2) type III secretion system effector SspH2 E3 ubiquitin ligase [TTSS(SPI-1 encode) (VF0116)] [Salmonella enterica subsp. enterica serovar Typhimurium str. LT2]	263	297	15	277	241	468	2e-16	35.36
WP_082278573.1	VFG000468(gb|NP_461184)	(sspH2) type III secretion system effector SspH2 E3 ubiquitin ligase [TTSS(SPI-1 encode) (VF0116)] [Salmonella enterica subsp. enterica serovar Typhimurium str. LT2]	234	297	26	258	203	409	5e-13	34.19
WP_082278573.1	VFG000468(gb|NP_461184)	(sspH2) type III secretion system effector SspH2 E3 ubiquitin ligase [TTSS(SPI-1 encode) (VF0116)] [Salmonella enterica subsp. enterica serovar Typhimurium str. LT2]	165	297	36	189	374	517	9e-07	30.91
WP_096637575.1	VFG000130(gb|NP_252238)	(algI) alginate o-acetyltransferase AlgI [Alginate (VF0091)] [Pseudomonas aeruginosa PAO1]	363	473	27	383	28	375	2e-69	35.81
WP_096637577.1	VFG013327(gb|NP_438900)	(yhxB/manB) phosphomannomutase [LOS (CVF494)] [Haemophilus influenzae Rd KW20]	567	587	11	562	11	528	1e-83	33.51
WP_096637583.1	VFG000574(gb|NP_462662)	(mgtB) Mg2+ transport protein [MgtBC (VF0106)] [Salmonella enterica subsp. enterica serovar Typhimurium str. LT2]	552	538	1	534	354	902	2e-134	39.31
WP_096637599.1	VFG000071(gb|NP_463734)	(mpl) Zinc metalloproteinase precursor [Mpl (VF0065)] [Listeria monocytogenes EGD-e]	435	655	74	499	157	509	2e-20	25.75
WP_096637619.1	VFG000071(gb|NP_463734)	(mpl) Zinc metalloproteinase precursor [Mpl (VF0065)] [Listeria monocytogenes EGD-e]	579	754	40	597	39	509	8e-15	24.01
WP_096637620.1	VFG001314(gb|NP_647375)	(aur) zinc metalloproteinase aureolysin [Aureolysin (VF0024)] [Staphylococcus aureus subsp. aureus MW2]	280	755	326	598	274	508	3e-17	29.29
WP_096637621.1	VFG000071(gb|NP_463734)	(mpl) Zinc metalloproteinase precursor [Mpl (VF0065)] [Listeria monocytogenes EGD-e]	579	753	40	596	39	509	5e-17	23.49
WP_096637622.1	VFG043211(gb|YP_001006780)	(cheA) chemotaxis protein CheA [peritrichous flagella (AI145)] [Yersinia enterocolitica subsp. enterocolitica 8081]	402	713	320	713	287	681	6e-88	39.8
WP_096637622.1	VFG043211(gb|YP_001006780)	(cheA) chemotaxis protein CheA [peritrichous flagella (AI145)] [Yersinia enterocolitica subsp. enterocolitica 8081]	96	713	1	96	3	97	3e-11	37.5
WP_096637623.1	VFG000331(gb|NP_439675)	(rfaE) ADP-heptose synthase [LOS (VF0044)] [Haemophilus influenzae Rd KW20]	319	337	13	331	5	314	7e-68	42.01
WP_096637624.1	VFG002048(gb|YP_404601)	(gspE) general secretion pathway protein E [T2SS (VF0333)] [Shigella dysenteriae Sd197]	484	557	87	557	15	494	1e-151	47.73
WP_096637625.1	VFG000181(gb|NP_251792)	(xcpS) general secretion pathway protein F [xcp secretion system (VF0084)] [Pseudomonas aeruginosa PAO1]	403	408	1	403	1	402	1e-71	29.78
WP_096637639.1	VFG001287(gb|NP_647405)	(icaB) N-deacetylase involved in polysaccharide intercellular adhesin(PIA) synthesis [Intercellular adhesion proteins (VF0014)] [Staphylococcus aureus subsp. aureus MW2]	272	437	89	335	27	280	7e-12	24.63
WP_096637644.1	VFG045467(gb|YP_107884)	(cdpA) cyclic di-GMP phosphodiesterase [CdpA (VF0432)] [Burkholderia pseudomallei K96243]	177	560	396	558	138	311	2e-08	28.25
WP_096637652.1	VFG009810(gb|NP_215272)	(phoR) Possible two component system response sensor kinase membrane associated PhoR [PhoP/R (CVF331)] [Mycobacterium tuberculosis H37Rv]	285	1017	478	728	209	466	7e-15	27.02
WP_096637653.1	VFG000682(gb|AAF13663)	(capB) CapB involved in Poly-gamma-glutamate synthesis [Capsule (VF0141)] [Bacillus anthracis]	398	407	5	384	65	442	8e-44	29.15
WP_096637656.1	VFG001262(gb|NP_250140)	(flhB) flagellar biosynthetic protein FlhB [Flagella (VF0273)] [Pseudomonas aeruginosa PAO1]	352	646	298	637	8	346	1e-54	37.78
WP_096637666.1	VFG009810(gb|NP_215272)	(phoR) Possible two component system response sensor kinase membrane associated PhoR [PhoP/R (CVF331)] [Mycobacterium tuberculosis H37Rv]	251	462	218	455	229	466	2e-16	25.9
WP_096637673.1	VFG005767(gb|NP_687682)	(cylG) 3-ketoacyl-ACP-reductase CylG [Beta-hemolysin/cytolysin (CVF171)] [Streptococcus agalactiae 2603V/R]	245	264	18	259	2	237	2e-26	30.2
WP_096637674.1	VFG001937(gb|NP_282284)	(Cj1136) glucosyltransferase [LOS (VF0326)] [Campylobacter jejuni subsp. jejuni NCTC 11168]	84	582	44	127	4	85	3e-15	46.43
WP_096637684.1	VFG043209(gb|YP_001006778)	(cheD) methyl-accepting chemotaxis protein CheD [peritrichous flagella (AI145)] [Yersinia enterocolitica subsp. enterocolitica 8081]	236	781	420	655	225	427	3e-16	27.97
WP_096637685.1	VFG001931(gb|NP_282616)	(cadF) outer membrane fibronectin-binding protein [CadF (VF0322)] [Campylobacter jejuni subsp. jejuni NCTC 11168]	142	475	340	474	179	318	9e-15	36.62
WP_096637689.1	VFG009570(gb|NP_215864)	(irtA) Iron-regulated transporter IrtA [mycobactin (IA031)] [Mycobacterium tuberculosis H37Rv]	217	255	25	236	625	828	1e-16	29.03
WP_096637697.1	VFG000935(gb|NP_753164)	(iroN) salmochelin receptor IroN [IroN (VF0230)] [Escherichia coli CFT073]	160	825	53	194	31	182	6e-10	33.12
WP_096637698.1	VFG000071(gb|NP_463734)	(mpl) Zinc metalloproteinase precursor [Mpl (VF0065)] [Listeria monocytogenes EGD-e]	521	800	128	637	90	509	4e-15	22.84
WP_096637705.1	VFG000130(gb|NP_252238)	(algI) alginate o-acetyltransferase AlgI [Alginate (VF0091)] [Pseudomonas aeruginosa PAO1]	386	484	38	414	29	392	3e-82	40.67
WP_096637714.1	VFG001931(gb|NP_282616)	(cadF) outer membrane fibronectin-binding protein [CadF (VF0322)] [Campylobacter jejuni subsp. jejuni NCTC 11168]	110	687	573	682	203	312	2e-12	32.73
WP_096637715.1	VFG043209(gb|YP_001006778)	(cheD) methyl-accepting chemotaxis protein CheD [peritrichous flagella (AI145)] [Yersinia enterocolitica subsp. enterocolitica 8081]	326	565	157	475	185	463	1e-19	25.77
WP_096637723.1	VFG014720(gb|NP_250152)	(motD) flagellar motor protein [Deoxyhexose linking sugar 209 Da capping structure (AI138)] [Pseudomonas aeruginosa PAO1]	221	223	7	205	31	240	2e-15	24.43
WP_096637734.1	VFG002060(gb|NP_248764)	(ppkA) serine/threonine protein kinase PpkA [HSI-I (VF0334)] [Pseudomonas aeruginosa PAO1]	279	1731	1	266	3	260	5e-11	24.37
WP_096637747.1	VFG000469(gb|NP_459778)	(slrP) type III secretion system effector SlrP E3 ubiquitin ligase [TTSS(SPI-1 encode) (VF0116)] [Salmonella enterica subsp. enterica serovar Typhimurium str. LT2]	263	405	84	346	190	407	2e-18	32.7
WP_096637764.1	VFG000075(gb|NP_463962)	(inlA) Internalin A [InlA (VF0069)] [Listeria monocytogenes EGD-e]	291	1618	1117	1400	151	421	5e-13	25.43
WP_096637764.1	VFG000075(gb|NP_463962)	(inlA) Internalin A [InlA (VF0069)] [Listeria monocytogenes EGD-e]	262	1618	1242	1482	94	346	1e-09	25.19
WP_096637767.1	VFG000574(gb|NP_462662)	(mgtB) Mg2+ transport protein [MgtBC (VF0106)] [Salmonella enterica subsp. enterica serovar Typhimurium str. LT2]	593	739	204	690	120	704	8e-24	21.59
WP_096637768.1	VFG001316(gb|NP_645114)	(geh) glycerol ester hydrolase [Lipase (VF0012)] [Staphylococcus aureus subsp. aureus MW2]	200	306	30	174	300	495	6e-10	30
WP_096637776.1	VFG041322(gb|YP_096236)	(ppgA) Dot/Icm type IV secretion system effector PpgA [Dot/Icm (SS047)] [Legionella pneumophila subsp. pneumophila str. Philadelphia 1]	340	506	146	456	150	471	2e-07	24.41
WP_096637778.1	VFG001237(gb|NP_249770)	(flgD) flagellar basal-body rod modification protein FlgD [Flagella (VF0273)] [Pseudomonas aeruginosa PAO1]	71	264	52	115	40	110	2e-11	46.48
WP_096637798.1	VFG036992(gb|NP_274718)	(mtrD) multiple transferable resistance system protein MtrD [MtrCDE (VF0451)] [Neisseria meningitidis MC58]	1082	1026	4	1019	1	1038	8e-65	22.18
WP_096637806.1	VFG002224(gb|NP_540321)	(wbkA) mannosyltransferase [LPS (VF0367)] [Brucella melitensis bv. 1 str. 16M]	301	403	116	397	81	358	4e-22	27.24
WP_096637809.1	VFG002276(gb|NP_561089)	(colA) collagenase [kappa-toxin (VF0388)] [Clostridium perfringens str. 13]	662	888	121	748	100	737	2e-70	28.7
WP_096637833.1	VFG013242(gb|NP_438232)	(lpxK) tetraacyldisaccharide 4'-kinase [LOS (CVF494)] [Haemophilus influenzae Rd KW20]	299	347	17	314	20	290	5e-36	33.44
WP_096637834.1	VFG012033(gb|NP_282479)	(pseD/maf2) motility accessory factor PseD [Pse5Ac7Ac [Campylobacter jejuni subsp. jejuni NCTC 11168]	317	674	75	374	85	394	4e-15	26.5
WP_096637838.1	VFG000468(gb|NP_461184)	(sspH2) type III secretion system effector SspH2 E3 ubiquitin ligase [TTSS(SPI-1 encode) (VF0116)] [Salmonella enterica subsp. enterica serovar Typhimurium str. LT2]	306	738	52	346	205	458	1e-16	32.68
WP_096637838.1	VFG000468(gb|NP_461184)	(sspH2) type III secretion system effector SspH2 E3 ubiquitin ligase [TTSS(SPI-1 encode) (VF0116)] [Salmonella enterica subsp. enterica serovar Typhimurium str. LT2]	377	738	84	448	167	496	3e-15	29.97
WP_096637838.1	VFG000468(gb|NP_461184)	(sspH2) type III secretion system effector SspH2 E3 ubiquitin ligase [TTSS(SPI-1 encode) (VF0116)] [Salmonella enterica subsp. enterica serovar Typhimurium str. LT2]	283	738	47	310	241	496	6e-13	30.04
WP_096637838.1	VFG000468(gb|NP_461184)	(sspH2) type III secretion system effector SspH2 E3 ubiquitin ligase [TTSS(SPI-1 encode) (VF0116)] [Salmonella enterica subsp. enterica serovar Typhimurium str. LT2]	319	738	260	517	206	498	3e-08	28.84
WP_096637840.1	VFG000468(gb|NP_461184)	(sspH2) type III secretion system effector SspH2 E3 ubiquitin ligase [TTSS(SPI-1 encode) (VF0116)] [Salmonella enterica subsp. enterica serovar Typhimurium str. LT2]	336	618	31	337	146	458	3e-18	30.36
WP_096637840.1	VFG000468(gb|NP_461184)	(sspH2) type III secretion system effector SspH2 E3 ubiquitin ligase [TTSS(SPI-1 encode) (VF0116)] [Salmonella enterica subsp. enterica serovar Typhimurium str. LT2]	187	618	408	577	210	379	5e-07	31.02
WP_096637846.1	VFG000468(gb|NP_461184)	(sspH2) type III secretion system effector SspH2 E3 ubiquitin ligase [TTSS(SPI-1 encode) (VF0116)] [Salmonella enterica subsp. enterica serovar Typhimurium str. LT2]	286	378	51	336	205	458	4e-17	32.87
WP_096637846.1	VFG000468(gb|NP_461184)	(sspH2) type III secretion system effector SspH2 E3 ubiquitin ligase [TTSS(SPI-1 encode) (VF0116)] [Salmonella enterica subsp. enterica serovar Typhimurium str. LT2]	271	378	46	313	221	458	8e-13	32.1
WP_096637846.1	VFG000468(gb|NP_461184)	(sspH2) type III secretion system effector SspH2 E3 ubiquitin ligase [TTSS(SPI-1 encode) (VF0116)] [Salmonella enterica subsp. enterica serovar Typhimurium str. LT2]	173	378	167	339	206	358	3e-09	33.53
WP_096637871.1	VFG017856(gb|YP_001007658)	(pilW) type IV fimbrial biogenesis protein PilW [Type IV pili (CVF049)] [Yersinia enterocolitica subsp. enterocolitica 8081]	313	300	1	294	1	301	6e-22	26.2
WP_096637875.1	VFG036992(gb|NP_274718)	(mtrD) multiple transferable resistance system protein MtrD [MtrCDE (VF0451)] [Neisseria meningitidis MC58]	902	1050	44	896	19	906	1e-35	19.29
WP_096637886.1	VFG017856(gb|YP_001007658)	(pilW) type IV fimbrial biogenesis protein PilW [Type IV pili (CVF049)] [Yersinia enterocolitica subsp. enterocolitica 8081]	313	296	1	290	1	301	9e-20	24.6
WP_096637893.1	VFG017856(gb|YP_001007658)	(pilW) type IV fimbrial biogenesis protein PilW [Type IV pili (CVF049)] [Yersinia enterocolitica subsp. enterocolitica 8081]	264	274	1	261	1	252	6e-15	25.76
WP_096637895.1	VFG042216(gb|AAD40326)	(sspH1) type III secretion system effector SspH1 E3 ubiquitin ligase [SPI-1 encoded T3SS (SS010)] [Salmonella enterica subsp. enterica serovar Typhimurium str. 14028s]	239	354	119	354	199	394	2e-13	30.13
WP_096637896.1	VFG000468(gb|NP_461184)	(sspH2) type III secretion system effector SspH2 E3 ubiquitin ligase [TTSS(SPI-1 encode) (VF0116)] [Salmonella enterica subsp. enterica serovar Typhimurium str. LT2]	290	423	143	414	206	468	2e-15	33.79
WP_096637896.1	VFG000468(gb|NP_461184)	(sspH2) type III secretion system effector SspH2 E3 ubiquitin ligase [TTSS(SPI-1 encode) (VF0116)] [Salmonella enterica subsp. enterica serovar Typhimurium str. LT2]	245	423	45	289	241	458	9e-11	32.65
WP_096637908.1	VFG000358(gb|NP_405467)	(fyuA) pesticin/yersiniabactin receptor protein [Yersiniabactin (VF0136)] [Yersinia pestis CO92]	180	802	77	251	21	195	1e-13	27.22
WP_096637908.1	VFG000358(gb|NP_405467)	(fyuA) pesticin/yersiniabactin receptor protein [Yersiniabactin (VF0136)] [Yersinia pestis CO92]	311	802	495	783	378	652	1e-09	22.83
WP_096637909.1	VFG017856(gb|YP_001007658)	(pilW) type IV fimbrial biogenesis protein PilW [Type IV pili (CVF049)] [Yersinia enterocolitica subsp. enterocolitica 8081]	315	312	1	308	1	303	4e-24	27.3
WP_096637919.1	VFG000469(gb|NP_459778)	(slrP) type III secretion system effector SlrP E3 ubiquitin ligase [TTSS(SPI-1 encode) (VF0116)] [Salmonella enterica subsp. enterica serovar Typhimurium str. LT2]	213	380	130	342	190	384	6e-17	32.86
WP_096637919.1	VFG000469(gb|NP_459778)	(slrP) type III secretion system effector SlrP E3 ubiquitin ligase [TTSS(SPI-1 encode) (VF0116)] [Salmonella enterica subsp. enterica serovar Typhimurium str. LT2]	202	380	48	249	198	383	8e-12	30.2
WP_096637920.1	VFG032821(gb|NP_463939)	(inlF) internalin F [InlF (VF0447)] [Listeria monocytogenes EGD-e]	298	389	77	359	80	358	1e-17	32.21
WP_096637927.1	VFG017856(gb|YP_001007658)	(pilW) type IV fimbrial biogenesis protein PilW [Type IV pili (CVF049)] [Yersinia enterocolitica subsp. enterocolitica 8081]	313	304	1	298	1	301	3e-23	26.52

## Sheet: Table 7
Additional file 1 Table 7. Thirty-three representative confirmed virulence-associated gene orthologous identified in Leptospira strains in this study
Product	Origin sequence	Size (aa)	Uniprot entry	Strains
				CUDO5	CUDO8	LA	LIC	AUT	DJAS	BTL	BTV	CAN	GRP	HJ	PMN	PYR	CYN	NOGU	LBL	WEIL	ALEX	ALS	SANTA	KMET	LINC	WOLF	LBF
Confirmed role in pathogenicity
Heme oxygenase	LA	225	Q8EXM2	100	99.96	100	99	99.56	100	100	99.11	99.56	100	99.56	99.56	100	96	96.44	45.18	87	88.89	79.11	84	85.33	55.56	56.44	45.18
Loa22	GRP	195	M4QAZ7	98.46	98.46	44.57	98.46	98.46	97.95	44.57	98.46	98.46	100	44.57	98.46	98.46	99.49	98.97	55.91	94.87	94.36	47.37	93.88	94.87	71.28	71.28	41.33
FliY	LA	354	Q8F2Z8	100	100	100	100	51.19	100	100	100	100	100	100	99.72	99.72	99.72	98.59	55.62	91.53	92.09	94.07	91.81	95.2	73.65	73.58	55.91
ClpB	LA	860	Q8F509	99.88	100	100	99.88	99.53	99.88	100	99.77	99	99.65	99.77	99.65	100	97.44	96.97	42.19	91.27	92	89.17	91	91.72	76.81	76.81	42.19
FlaA2	LA	315	Q8F0W2	100	100	100	100	100	100	100	100	100	100	100	100	99.68	98.1	98.73	53.85	88.05	89.27	92.06	87.58	89.84	73.55	73.87	53.85
Catalase	LA	481	Q8F528	99.79	100	100	100	100	99.79	100	100	100	100	99.79	99.58	100	98.54	97.3	88	88.15	88.36	85.65	88.47	87.06	NF	82.54	NF
MCE-related protein	LA	249	Q8F4I6	100	100	100	100	100	99.6	100	100	100	100	100	100	100	97.99	97.19	60.71	90.36	89.56	89.56	89.56	90.36	74	71.89	60.71
LipL71	LA	555	Q8F1N5	100	100	100	99.82	99.1	100	100	99.64	99.82	99.82	100	99.82	99.82	98.47	96.76	81	86.91	86.88	81.11	82.79	86.04	59.54	61.36	35
Collagenase	LA	888	Q8F7S2	98.2	99.1	100	99.89	99.89	99.77	99.77	99.77	99.89	99.89	99.89	97.75	99.66	88.41	78.39	84	75.93	78.07	NF	60.65	NF	NF	NF	NF
HbpA	LA	777	Q8F1I6	99.36	99.49	100	99.1	99.74	99.61	99.36	99.49	99.61	99.49	99.61	99.49	99.61	92.14	90.98	84	83.91	83.91	81.83	82.32	84.28	54.31	54.42	NF
HtpG	LA	607	Q8EXZ9	99.84	99.84	100	99.67	99.84	99.84	99.84	99.84	99.84	99.67	99.84	98	99.84	98.35	95.88	65.41	92.62	93.57	89	92.59	90	73	73.31	65.41
Putative lipoprotein (LB194)	LA	192	Q8EXL4	97.4	99.48	100	98.96	99.48	99.48	99.48	98.96	97.4	99.48	99.48	89	91	93.75	92.71	71	76.14	75.76	70.83	80.73	84	NF	NF	NF
Hypothetical protein (LA2786)	LA	261	Q8F2I5	96.93	96.93	100	97.96	98.98	98.25	99.56	98.26	98.98	98.98	96.96	97.99	98.68	94.92	NF	NF	46.41	NF	52	40.84	53.55	NF	NF	NF
Hypothetical protein (LA0589)	LA	632	Q8F8G8	96.04	99.37	100	99.68	99.53	98.42	99.37	93.83	93.46	99.36	99.37	93.36	99.2	84.34	66.51	67	68.93	61.36	NF	64.63	NF	NF	NF	NF
LigA-like protein	LIC	1216	Q846V5	97.34	96.08	71	100	99.65	98.24	87.18	87.43	76.1	76.8	98.37	86.53	98.42	90.69	64	52	53	52	41.07	52	52	41	40	NF
LigB-like protein	LA	1889	Q8EZS3	98.36	98.32	100	96.61	98.6	98.19	98.04	97.25	96.77	99.28	99.59	96.24	98.57	92.11	77.41	61	65.34	65.92	61.82	66.01	64.47	45	45	NF
LigC-like protein	PMN	1954	Q7WYG3	99.18	99.69	100	85	99.64	99.8	99.63	99.49	98.98	99.85	99.85	100	99.74	95.09	94.22	39	89.82	39	43	39	42	55	55	NF
LipL32	LA	272	O34094	100	100	100	100	97	100	100	100	100	100	100	99.63	100	97	97	95	94.12	91	95.22	98.9	93.75	67.28	68.38	NF
OmpL1	LA	320	G1UB30	100	100	100	93.75	100	93.44	93.75	93.75	100	99.69	100	93.75	100	92.5	90.94	45.67	85.31	85	84.06	85.31	86.56	48.14	50.15	45.67
LipL45	LA	388	Q8F3V5	99.48	99.48	100	99.48	100	99.48	99.48	99.48	99.48	100	100	99.48	99.48	98.2	97.94	55.05	88.95	89.74	88.01	90.75	91.77	63.94	62	55.05
Hemolysin A	LA	259	Q8F969	98.84	99.23	100	99.23	98.84	99.61	99	98.46	99.61	99.61	100	99.61	99.61	93.82	94.98	82	84.56	84	72.97	83.01	77.22	53.64	54.79	47
Hemolysin B	LIC	846	Q72VF8	99.65	99.65	100	100	99.41	99.76	99.65	99.76	99.41	99.76	99.76	99.41	99.65	98.82	98.82	80.07	96.82	96.58	96.35	96.24	97.29	87.25	86.78	40.71
Hemolysin C	LA	444	Q8EZB8	100	100	100	100	100	100	99.77	99.77	100	100	100	100	99.77	98.65	98.2	58.26	94.37	94.56	92.12	94.82	95.05	73.1	74.25	58.26
Sphingomyelinase C	LIC	554	Q72UK0	99.46	99.64	99.43	100	99.82	98.56	99.64	99.64	98.92	99.28	99.28	98.92	99.28	92.06	89.74	48	53.81	52.69	NF	53.6	65.89	NF	NF	NF
Sphingomyelinase C 2	LA	623	P59116	99.2	99.2	100	99.01	99.36	99.84	99.52	99.04	51	99.68	99.68	94.29	99.52	85.05	81.95	62	58.36	59.31	NF	60.54	62	NF	NF	NF
Leptospiral endostatin-like protein A	LA	240	Q8F863	97.94	98.75	100	97.92	98.65	98.19	94.31	99.17	98.19	98.75	99.58	97.77	100	96.97	69.62	48	62.55	62.55	48.92	57.87	NF	NF	NF	NF
Leptospiral endostatin-like protein B	LA	132	Q8F1M9	99.14	100	100	87	100	100	100	99.14	93.94	100	100	93.75	100	NF	77	NF	NF	NF	NF	NF	NF	NF	NF	NF
Leptospiral endostatin-like protein C	LA	462	Q8F8J3	99.12	96.92	100	99.56	99.78	95.26	99.13	99.13	98.92	99.78	99.78	98.7	99.12	75.92	70.81	41	60	61	NF	32	NF	NF	NF	NF
Leptospiral endostatin-like protein D	LA	437	Q8F676	94.33	95.69	100	99.54	98.63	99.77	98.86	97.48	97.48	99.54	99.77	97.25	97.92	85.03	32	NF	30	NF	NF	32	NF	NF	NF	NF
Leptospiral endostatin-like protein E	LA	472	Q8EY92	82.11	82.11	100	100	99.79	100	99.79	100	97.88	97.46	99.79	97.67	95.97	88.61	86.08	42.97	33	NF	NF	43.59	NF	NF	NF	NF
Leptospiral endostatin-like protein F	LA	462	Q8EYY9	63.58	98.7	100	99.56	99.78	95.26	99.13	99.13	98.92	99.78	99.78	98.7	99.12	75.92	87.47	41	72.82	79.47	NF	33	NF	NF	NF	NF
Thermolysin	LA	800	Q8F0M6	59.64	99.75	100	99.75	99.75	56.93	99.75	99.88	59.8	60.87	100	59.14	100	88.15	85.45	NF	63.12	NF	NF	NF	NF	NF	NF	NF
Peroxidase	LA	189	Q8F7D9	99.45	100	100	98.94	99.45	99.45	99.45	99.45	99.45	99.45	99.45	99.45	99.45	96.15	95.05	54.43	83	81.87	83.52	84	89.01	64.8	65.57	54.43
NF=Not found

## Sheet: Table 8
Additional file 1 Table 8. Lipopolysaccharide biosynthesis (rfb) locus of L. interrogans serovar Paidjan strain CUDO5
Gene	Annotation	Amino acid length
petE	Pseudoazurin / Lipoprotein	673
orf2	hypothetical protein	104
orf3	Multicopper oxidase	336
orf4	Cytochrome oxidase biogenesis protein Sco1/SenC/PrrC, thiol-disulfide reductase involved in Cu(I) insertion into CoxII Cu(A) center	197
orf5	Uncharacterized protein YcgL	38
orf6	FIG00762777: hypothetical protein	43
orf7	Uncharacterized membrane protein PA1577	115
orf8	hypothetical protein	39
orf9	FIG00765906: hypothetical protein	40
orf10	hypothetical protein	130
orf11	class I heat shock protein (HSP20)	138
orf12	putative lipoprotein	471
orf13	putative lipoprotein	460
orf14	Mobile element protein	105
marR	Transcriptional regulator, MarR family	106
fcl	GDP-L-fucose synthetase (EC 1.1.1.271)	314
orf17	hypothetical protein	226
orf18	hypothetical protein	382
orf19	Phospholipid-lipopolysaccharide ABC transporter	597
wbgU	UDP-N-acetylglucosamine 4-epimerase	350
neuB2	N,N'-diacetyllegionaminic acid synthase	349
epsH_1	Putative glycosyltransferase EpsH	441
neuA_1	CMP-N,N'-diacetyllegionaminic acid synthase	247
serA	D-3-phosphoglycerate dehydrogenase	323
orf25	hypothetical protein	35
orf26	hypothetical protein	361
orf27	hypothetical protein	340
orf28	hypothetical protein	609
orf29	hypothetical protein	301
orf30	hypothetical protein	37
galE	UDP-glucose 4-epimerase (EC 5.1.3.2)	332
orf31	Aminotransferase, DegT/DnrJ/EryC1/StrS family	392
pglD	4-amino-6-deoxy-N-Acetyl-D-hexosaminyl-(Lipid carrier) acetyltrasferase	206
neuB2	N,N'-diacetyllegionaminic acid synthase (EC 2.5.1.101)	334
neuC	UDP-N,N'-diacetylbacillosamine 2-epimerase (hydrolyzing) (EC 3.2.1.184)	386
CDS	hypothetical protein	48
hddC_1	D-glycero-D-manno-heptose 1-phosphate guanosyltransferase	349
ptmG	Legionaminic acid biosynthesis protein PtmG	437
hisF	Similar to imidazole glycerol phosphate synthase cyclase subunit (LPS cluster), type 2	256
hisH1	Imidazole glycerol phosphate synthase amidotransferase subunit (EC 2.4.2.-)	215
neuA_2	CMP-N,N'-diacetyllegionaminic acid synthase	229
pseB	UDP-N-acetylglucosamine 4,6-dehydratase (inverting) (EC 4.2.1.115)	333
orf43	hypothetical protein	388
orf44	hypothetical protein	661
orf45	Putative oxidoreductase	363
orf46	hypothetical protein	162
orf47	Aminotransferase, DegT/DnrJ/EryC1/StrS family	366
orf48	hypothetical protein	347
orf49	putative perosamine synthetase	347
fmt	Methionyl-tRNA formyltransferase (EC 2.1.2.9)	257
orf51	hypothetical protein	311
orf52	Mobile element protein	124
orf53	Mobile element protein	115
galE	UDP-glucose 4-epimerase (EC 5.1.3.2)	342
orf55	DegT/DnrJ/EryC1/StrS aminotransferase	381
orf56	hypothetical protein	40
pglE	Bacillosamine/Legionaminic acid biosynthesis aminotransferase PglE; 4-keto-6-deoxy-N-Acetyl-D-hexosaminyl-(Lipid carrier) aminotransferase	389
orf58	Oxidoreductase	291
orf59	aminotransferase, Class III pyridoxal-phosphate dependent	696
orf60	Conserved domain protein	311
orf61	transposase	48
orf62	hypothetical protein	157
orf63	putative LmbE-like protein	231
sas	N-acetylneuraminate synthase (EC 2.5.1.56)	336
orf65	Aspartate aminotransferase (EC 2.6.1.1)	364
orf66	hypothetical protein	395
orf67	hypothetical protein	242
orf68	hypothetical protein	219
orf69	hypothetical protein	272
sas	N-Acetylneuraminate cytidylyltransferase	314
orf71	hypothetical protein	594
orf72	hypothetical protein	179
orf73	glycosyl transferase, family 2	335
orf74	hypothetical protein	416
orf75	hypothetical protein	406
rfbF	Glucose-1-phosphate cytidylyltransferase (EC 2.7.7.33)	259
rfbG	CDP-glucose 4,6-dehydratase (EC 4.2.1.45)	354
rfbC	dTDP-4-dehydrorhamnose 3,5-epimerase (EC 5.1.3.13)	149
galE	UDP-glucose 4-epimerase (EC 5.1.3.2)	313
orf80	Glycosyl transferase, family 2	289
orf81	Glycosyl transferase	390
orf82	transposase	95
orf83	hypothetical protein	45
orf84	transposase	47
orf85	Glycosyl transferase, family 2	262
orf86	hypothetical protein	246
orf87	Mobile element protein	82
orf88	Bll1957 protein	90
orf89	Transposase, IS4 family	87
orf90	Transposase, ISLbp4	156
orf91	hypothetical protein	276
orf92	Mobile element protein	93
wecA	UDP-N-acetylgalactosamine-undecaprenyl- phosphate N-acetylgalactosaminephosphotransferase (EC 2.7.8.40)	421
orf94	hypothetical protein	402
orf95	polysaccharide biosynthesis export protein	449
orf96	sugar transferase	313
orf97	hypothetical protein	295
orf98	hypothetical protein	41
orf99	hypothetical protein	42
orf100	hypothetical protein	340
orf101	hypothetical protein	141
orf102	Aspartate aminotransferase (EC 2.6.1.1)	363
orf103	Glycosyl transferase, family 2	265
orf104	Glycosyl transferase	273
orf105	hypothetical protein	42
orf106	Glycosyl transferase	582
rfbC	dTDP-4-dehydrorhamnose 3,5-epimerase (EC 5.1.3.13)	186
rfbD	dTDP-4-dehydrorhamnose reductase (EC 1.1.1.133)	306
rfbB	dTDP-glucose 4,6-dehydratase (EC 4.2.1.46)	349
rfbA	Glucose-1-phosphate thymidylyltransferase (EC 2.7.7.24)	294
CDS	hypothetical protein	46
wbbL_1	Glycosyl transferase family protein	324
rfbF	dTDP-rhamnosyl transferase RfbF (EC 2.-.-.-)	303
orf114	hypothetical protein	66
orf115	hypothetical protein	59
wbbL_2	Glycosyltransferase	259
marR	Sodium-dependent anion transporter family	464
orf118	hypothetical protein	49
orf119	Antitoxin 1	84
orf120	Toxin 1, PIN domain	144
orf121	hypothetical protein	38
orf122	Ankyrin repeat proteins	650
orf123	FIG00767800: hypothetical protein	45
capA	Capsule biosynthesis protein capA	409
rpsF	SSU ribosomal protein S6p	91

## Sheet: Table 9
Additional file 1 Table 9. Lipopolysaccharide biosynthesis (rfb) locus of L. interrogans serovar Dadas strain CUDO8
Gene	Annotation	Amino acid length
petE	Pseudoazurin / Lipoprotein	673
orf2	hypothetical protein	104
orf3	Multicopper oxidase	336
orf4	Cytochrome oxidase biogenesis protein Sco1/SenC/PrrC, thiol-disulfide reductase involved in Cu(I) insertion into CoxII Cu(A) center	197
orf5	Uncharacterized protein YcgL	38
orf6	FIG00762777: hypothetical protein	43
orf7	Uncharacterized membrane protein PA1577	102
orf8	hypothetical protein	37
orf9	hypothetical protein	39
orf10	hypothetical protein	130
orf11	class I heat shock protein (HSP20)	138
orf12	hypothetical protein	32
orf13	putative lipoprotein	471
orf14	putative lipoprotein	474
orf15	hypothetical protein	185
orf16	FIG00766880: hypothetical protein	53
orf17	FIG00768611: hypothetical protein	47
orf18	hypothetical protein	117
marR	Transcriptional regulator, MarR family	106
fcl	GDP-L-fucose synthetase (EC 1.1.1.271)	314
orf21	FAD-dependent oxidoreductase family	365
gmhA_2	Phosphoheptose isomerase 1 (EC 5.3.1.-)	185
galE	UDP-glucose 4-epimerase (EC 5.1.3.2)	329
hddC	Mannose-1-phosphate guanylyltransferase	267
rfaE	D-beta-D-heptose 7-phosphate kinase	509
rfbB	dTDP-glucose 4,6-dehydratase	330
desV_1	dTDP-3-amino-3,4,6-trideoxy-alpha-D-glucose transaminase	366
desV_2	dTDP-3-amino-3,4,6-trideoxy-alpha-D-glucose transaminase	367
orf29	hypothetical protein	544
orf30	Transketolase, N-terminal section (EC 2.2.1.1)	265
orf31	Transketolase, C-terminal section (EC 2.2.1.1)	310
orf32	hypothetical protein	264
orf33	hypothetical protein	131
orf34	mutator protein	144
orf35	SAM-dependent methyltransferase	221
orf36	hypothetical protein	175
orf37	hypothetical protein	406
fabG	3-oxoacyl-[acyl-carrier protein] reductase (EC 1.1.1.100)	241
orf39	hypothetical protein	371
orf40	hypothetical protein	37
orf41	hypothetical protein	413
purB	Adenylosuccinate lyase (EC 4.3.2.2)	516
orf43	hypothetical protein	41
orf44	methyltransferase, FkbM family	83
orf45	hypothetical protein	596
rmlD	dTDP-4-dehydrorhamnose reductase( EC:1.1.1.133 )	296
pglE	Bacillosamine/Legionaminic acid biosynthesis aminotransferase PglE; 4-keto-6-deoxy-N-Acetyl-D-hexosaminyl-(Lipid carrier) aminotransferase	392
orf48	Aldo/keto reductase	300
orf49	hypothetical protein	46
neuB	N,N'-diacetyllegionaminic acid synthase	331
kdsB	3-deoxy-manno-octulosonate cytidylyltransferase	250
orf52	Mobile element protein	112
orf53	Mobile element protein	357
orf54	aminotransferase, Class III pyridoxal-phosphate dependent	442
orf55	hypothetical protein	261
sas	N-Acetylneuraminate cytidylyltransferase (EC 2.7.7.43)	332
orf57	Ribosomal-protein-S18p-alanine acetyltransferase (EC 2.3.1.-)	156
neuB3	Pseudaminic acid synthase	350
orf59	hypothetical protein	611
orf60	methyltransferase domain protein	241
orf61	hypothetical protein	354
kdsA	2-Keto-3-deoxy-D-manno-octulosonate-8-phosphate synthase (EC 2.5.1.55)	292
kdsD	Arabinose 5-phosphate isomerase (EC 5.3.1.13)	139
orf64	hypothetical protein	71
rhmA	2-keto-3-deoxy-L-rhamnonate aldolase	261
fabG	3-oxoacyl-[acyl-carrier protein] reductase (EC 1.1.1.100)	264
orf67	acetyl transferase	194
cmoA	tRNA (5-methoxyuridine) 34 synthase	308
orf69	hypothetical protein	318
fabG	3-oxoacyl-[acyl-carrier protein] reductase (EC 1.1.1.100)	247
kpsU	3-deoxy-manno-octulosonate cytidylyltransferase (EC 2.7.7.38)	258
orf72	hypothetical protein	528
kdsC	3-deoxy-D-manno-octulosonate 8-phosphate phosphatase (EC 3.1.3.45)	188
orf74	hypothetical protein	314
orf75	hypothetical protein	241
orf76	hypothetical protein	51
orf77	hypothetical protein	69
orf78	Integral membrane protein	670
orf79	Integral membrane protein	431
orf80	glycosyl transferase	376
capD	UDP-glucose 4-epimerase	344
wbjC	UDP-2-acetamido-2,6-beta-L-arabino-hexul-4-ose reductase	366
wbpI	UDP-2,3-diacetamido-2,3-dideoxy-D-glucuronate 2-epimerase	376
orf84	Putative glycosyltransferase	395
wecA	UDP-N-acetylgalactosamine-undecaprenyl- phosphate N-acetylgalactosaminephosphotransferase (EC 2.7.8.40)	421
orf86	hypothetical protein	414
orf87	hypothetical protein	39
orf88	polysaccharide biosynthesis export protein	447
orf89	sugar transferase	313
orf90	hypothetical protein	297
orf91	hypothetical protein	340
orf92	hypothetical protein	139
orf93	Aspartate aminotransferase (EC 2.6.1.1)	363
orf94	Glycosyl transferase, family 2	265
orf95	Glycosyl transferase	273
orf96	Glycosyl transferase	582
rfbC	dTDP-4-dehydrorhamnose 3,5-epimerase (EC 5.1.3.13)	186
rfbD	dTDP-4-dehydrorhamnose reductase (EC 1.1.1.133)	306
rfbB	dTDP-glucose 4,6-dehydratase (EC 4.2.1.46)	349
rfbA	Glucose-1-phosphate thymidylyltransferase (EC 2.7.7.24)	294
orf101	hypothetical protein	46
orf102	Glycosyl transferase family protein	324
rfbF	dTDP-rhamnosyl transferase RfbF (EC 2.-.-.-)	303
orf104	Glycosyltransferase	282
sdcs	Sodium-dependent anion transporter family	464
orf106	hypothetical protein	49
orf107	Antitoxin 1	59
orf108	Toxin 1, PIN domain	144
orf109	hypothetical protein	38
orf110	Ankyrin repeat proteins	650
orf111	FIG00767800: hypothetical protein	45
capA	Capsule biosynthesis protein capA	409
rpsF	SSU ribosomal protein S6p	91
