# Supplementary material for: Genomic analysis of Leptospira interrogans serovar Paidjan and Dadas isolates from carrier dogs and comparative genomic analysis to detect genes under positive selection
Source: BMC Genomics. 2019 Mar 4;20:168. doi: 10.1186/s12864-019-5562-z (PMC6399948; doi:10.1186/s12864-019-5562-z)
Supplement: Supplementary file 3 — Table S1. Average Nucleotide identity (ANI) of Leptospira strains and pan-genome analysis of 97 L. interrogans strains. (XLSX 26 kb) [file 12864_2019_5562_MOESM3_ESM.xlsx]

## Sheet: Table 1
Additional file 3 Table 1. Average Nucleotide Identity (ANI) of Leptospira strains in this study
Strains	L. interrogans strain CUDO5	L. interrogans strain CUDO8	L. interrogans sv. Lai	L. interrogans sv. Copenhagen	L. interrogans sv. Authumnalis	L. interrogans sv. Djasiman	L. interrogans sv. Batislava	L. interrogans sv. Bataviae	L. interrogans sv. Canicola	L. interrogans sv. Grippotyphosa	L. interrogans sv. Pomona	L. interrogans sv. Pyrogenes	L. interrogans sv. Harjo	L. kirschneri sv. Cyn	L. noguchii	L. borgpetersenii sv. Harjo (TypeA)	L. weilii	L. alexanderi	L. alstonii	L. santarosai	L. kmetyi sv. Malaysia	L. licerasiae sv. Varillal	L. wolffii sv. Khorat	L. biflexa sv. Patoc I
L. interrogans sv. Paidjan strain CUDO5		99.08	98.81	98.9	98.98	98.86	98.84	98.87	98.6	98.86	98.63	98.9	98.94	91.19	89.55	80.14	80.06	80.37	76.39	79.8	78.25	67.56	67.13	64.84
L. interrogans sv. Dadas strain CUDO8			98.9	98.89	98.99	98.89	98.8	98.78	98.57	98.96	98.58	98.86	98.95	91.14	89.4	80.14	80.19	80.54	76.38	79.79	78.29	67.58	67.11	64.97
L. interrogans sv. Lai				99.2	99.02	99.24	99.07	98.84	98.51	99.15	98.46	99.13	99.18	91.25	89.63	79.93	80.17	80.51	76.37	79.79	78.22	67.66	67.1	65.13
L. interrogans sv. Copenhagen					99.09	99.19	99.07	98.89	98.58	99.17	98.52	99.18	99.18	91.26	89.55	80.04	80.05	80.47	76.32	79.7	78.24	67.55	67.18	64.92
L. interrogans sv. Authumnalis						98.75	98.63	98.67	98.47	98.87	98.48	98.83	98.79	90.99	89.2	80.16	80.13	80.52	76.36	79.66	78.21	67.73	67.32	65.32
L. interrogans sv. Djasiman							98.98	98.84	98.58	99.09	98.53	99.1	99.13	91.18	89.48	80.03	79.97	80.35	76.36	79.7	78.28	67.59	67.19	64.92
L. interrogans sv. Batislava								98.8	98.6	99.01	98.58	99.03	99.07	91.26	89.49	80.09	80.08	80.39	76.4	79.81	78.23	67.59	67.08	64.89
L. interrogans sv. Bataviae									98.83	98.76	98.72	98.71	98.82	91.3	89.56	80.18	80.1	80.41	76.33	79.83	78.31	67.57	67.25	65.12
L. interrogans sv. Canicola										98.61	99.53	98.59	98.46	91.23	89.22	80.12	80.17	80.52	76.38	79.73	78.27	67.54	67.06	64.97
L. interrogans sv. Grippotyphosa											98.53	98.99	99.03	91.12	89.37	80.13	80.16	80.52	76.36	79.71	78.26	67.62	67.16	65.36
L. interrogans sv. Pomona												98.6	98.57	91.4	89.55	80.05	80.05	80.37	76.35	79.71	78.13	67.58	67.01	64.8
L. interrogans sv. Pyrogenes													99.06	91.6	89.5	80.57	80.09	80.51	76.33	79.81	78.22	67.61	67.25	65.16
L. interrogans sv. Harjo														91.26	89.63	80.31	80.34	80.33	76.38	79.82	78.35	67.67	67.07	65.04
L. kirschneri sv. Cyn															90.2	80.52	80.37	80.7	76.64	80.13	78.71	67.59	67.29	65.04
L. noguchii																80.08	79.89	80.34	76.41	79.81	78.38	67.7	67.24	65.08
L. borgpetersenii sv. Harjo (TypeA)																	90.9	91.58	77.12	87.48	80.39	67.66	67.87	64.99
L. weilii																		93.99	77.54	87.3	80.56	67.58	67.87	64.44
L. alexanderi																			77.6	88.05	80.39	67.35	67.67	64.75
L. alstonii																				77.32	78.32	67.51	67.44	64.65
L. santarosai																					80.72	67.58	67.93	64.56
L. kmetyi sv. Malaysia																						67.32	67.88	64.37
L. licerasiae sv. Varillal																							73.15	64.61
L. wolffii sv. Khorat																								64.17
L. biflexa sv. Patoc I
			Pathogenic Leptospira
			Intermediate Leptospira
			Non-pathogenic Leptospira

## Sheet: Table 2
Additional file 3 Table 2. L. interrogans strains (n=97) used for pan-genome analysis and core-SNPs phylogeny in this study
Organism	Strain	Size (Mb)	GC%	Proteins	Accession number
Leptospira interrogans serovar Lai str. 56601	56601	4.69813	35.0076	3683	NC_004342.2
Leptospira interrogans serovar Copenhageni str. Fiocruz L1-130	Fiocruz L1-130	4.62737	35	3753	NC_005823.1
Leptospira interrogans serovar Linhai str. 56609	56609	4.91565	35.0663	4057	NZ_CP006723.1
Leptospira interrogans serovar Bratislava	PigK151	4.72158	35	3832	NZ_CP011410.1
Leptospira interrogans serovar Manilae	UP-MMC-NIID HP	4.66735	34.9848	3793	NZ_CP011934.1
Leptospira interrogans serovar Hardjo str. Norma	Norma	4.76215	35	3893	NZ_CP012603.1
Leptospira interrogans serovar Hardjo-prajitno	Hardjoprajitno	4.69232	35.0925	3823	NZ_CP013147.1
Leptospira interrogans serovar Pomona	AKRFB	4.62712	35	3753	NZ_LUHH01000024.1
Leptospira interrogans serovar Djasiman str. LT1649	LT1649	4.67966	34.9	3812	NZ_AFMB02000229.1
Leptospira interrogans str. C10069	C10069	4.74108	35.1	3854	NZ_AFLZ02000043.1
Leptospira interrogans str. 2002000621	2002000621	4.91878	35.2	4052	NZ_AFLU02000071.1
Leptospira interrogans serovar Pomona str. Pomona	Pomona	4.58102	35	3666	NZ_AFLT02000043.1
Leptospira interrogans serovar Bulgarica str. Mallika	Mallika	4.66122	35	3800	NZ_AFLS02000041.1
Leptospira interrogans serovar Pyrogenes str. 2006006960	2006006960	4.8755	35	3960	NZ_AHME02000071.1
Leptospira interrogans serovar Muenchen str. Brem 129	Brem 129	4.63098	35	3739	NZ_AHMQ02000044.1
Leptospira interrogans str. FPW2026	FPW2026	4.88027	35.1	4044	NZ_AHMX02000093.1
Leptospira interrogans serovar Medanensis str. L0448	L0448	4.9502	35.1	4096	NZ_AHNA02000081.1
Leptospira interrogans str. L0996	L0996	4.84503	35.2	3997	NZ_AHNB02000073.1
Leptospira interrogans serovar Bataviae str. L1111	L1111	4.85358	35.1	3972	NZ_AHND02000082.1
Leptospira interrogans serovar Autumnalis str. LP101	LP101	5.03019	35.2	4130	NZ_AHNF02000127.1
Leptospira interrogans serovar Pyrogenes str. R168	R168	4.86835	35.2	4008	NZ_AHNH02000099.1
Leptospira interrogans serovar Hebdomadis str. R499	R499	4.70275	35.1	3881	NZ_AHNI02000070.1
Leptospira interrogans serovar Grippotyphosa str. UI 08368	UI 08368	4.87148	35	4004	NZ_AHNJ02000078.1
Leptospira interrogans serovar Grippotyphosa str. UI 08434	UI 08434	4.74138	34.9	3844	NZ_AHNK02000060.1
Leptospira interrogans serovar Medanensis str. UT053	UT053	5.15764	35.2	4303	NZ_AHNW02000174.1
Leptospira interrogans serovar Pomona str. UT364	UT364	5.11346	35.2	4171	NZ_AHNX02000291.1
Leptospira interrogans serovar Copenhageni str. HAI0188	HAI0188	4.61736	35	3757	NZ_AHOG02000031.1
Leptospira interrogans str. MMD3731	MMD3731	4.59169	35	3747	NZ_AHOL02000038.1
Leptospira interrogans serovar Grippotyphosa str. Andaman	Andaman	4.93742	35.1	4056	NZ_AKXG02000080.1
Leptospira interrogans serovar Canicola str. Fiocruz LV133	Fiocruz LV133	4.71985	35	3804	NZ_AKWU02000089.1
Leptospira interrogans serovar Icterohaemorrhagiae str. Verdun LP	Verdun LP	4.60983	35	3759	NZ_AKWP02000031.1
Leptospira interrogans str. FPW1039	FPW1039	5.11336	35	4168	NZ_AKWR02000264.1
Leptospira interrogans serovar Grippotyphosa str. 2006006986	2006006986	4.93599	35.1	4050	NZ_AKXC02000060.1
Leptospira interrogans serovar Pyrogenes str. Sri Lanka 30	Sri Lanka 30	5.03249	35.2	4313	NZ_AOWO01000001.1
Leptospira interrogans serovar Copenhageni str. M20	M20	4.62896	35.1	3735	NZ_AOGV02000053.1
Leptospira interrogans serovar Copenhageni str. Fiocruz LV4234	Fiocruz LV4234	4.59835	35	3760	NZ_AOVA01000001.1
Leptospira interrogans str. UT126	UT126	4.86291	35.1	4006	NZ_ANOJ01000001.1
Leptospira interrogans serovar Pomona str. CSL4002	CSL4002	4.59134	35	3685	NZ_ANMZ01000001.1
Leptospira interrogans str. Kito	Kito	4.68401	35	3794	NZ_ANCF01000001.1
Leptospira interrogans serovar Canicola	LO-4	4.74427	35	3834	NZ_LIIY02000001.1
Leptospira interrogans	733	4.62717	35	3757	NZ_LMXK01000001.1
Leptospira interrogans	H78Shuang4	4.71581	35	3881	NZ_JQOL01000001.1
Leptospira interrogans	56666	4.61842	34.9	3816	NZ_JQON01000001.1
Leptospira interrogans	200509	4.77196	35	3888	NZ_JQOR01000001.1
Leptospira interrogans	J50	4.7581	35	3806	NZ_JQPB01000001.1
Leptospira interrogans	20046	4.88843	35.3	4102	NZ_JQPC01000001.1
Leptospira interrogans	G32	4.61999	34.9	3821	NZ_JQOY01000001.1
Leptospira interrogans	56612	4.69296	35	3868	NZ_JQPD01000001.1
Leptospira interrogans	56627	4.83438	35	3919	NZ_JQPK01000001.1
Leptospira interrogans	56630	4.56459	34.9	3662	NZ_JQPN01000001.1
Leptospira interrogans	56638	4.81446	35	3947	NZ_JQPQ01000001.1
Leptospira interrogans	56642	4.91502	35	4083	NZ_JQPS01000001.1
Leptospira interrogans	56652	4.85581	35	3953	NZ_JQPW01000001.1
Leptospira interrogans	56656	4.81452	35	3969	NZ_JQPY01000001.1
Leptospira interrogans	56101	4.57561	35	3733	NZ_JQQC01000001.1
Leptospira interrogans	56104	4.68977	35	3824	NZ_JQQD01000001.1
Leptospira interrogans	56121	4.76335	35	3957	NZ_JQQE01000001.1
Leptospira interrogans	56129	4.62634	34.9	3755	NZ_JQQG01000001.1
Leptospira interrogans	56201	4.89196	35.2	3985	NZ_JQQL01000001.1
Leptospira interrogans	56662	4.85189	35	3950	NZ_JQOM01000001.1
Leptospira interrogans	A05D31	4.67946	34.9	3804	NZ_JQOS01000001.1
Leptospira interrogans	H30H0728	4.62018	34.9	3823	NZ_JQOV01000001.1
Leptospira interrogans	G30	4.58146	35	3768	NZ_JQOX01000001.1
Leptospira interrogans	J9	4.9172	35.1	4099	NZ_JQPA01000001.1
Leptospira interrogans	56625	4.8403	35	3932	NZ_JQPI01000001.1
Leptospira interrogans	56639	4.81469	34.9	3953	NZ_JQPR01000001.1
Leptospira interrogans	56649	4.79229	35	3892	NZ_JQPU01000001.1
Leptospira interrogans	56653	4.60522	34.9	3703	NZ_JQPX01000001.1
Leptospira interrogans	56651	4.85184	34.9	3979	NZ_JQPV01000001.1
Leptospira interrogans	56135	4.6941	35.1	3877	NZ_JQQI01000001.1
Leptospira interrogans serovar Bataviae	LepIMR 22	4.72344	35	3897	NZ_LUVO01000001.1
Leptospira interrogans serovar Pomona	GR5	4.5947	35	3716	NZ_MTJU01000056.1
Leptospira interrogans serovar Hardjo	OV5	4.77573	35	3889	NZ_MVAE01000002.1
Leptospira interrogans serovar Australis	SU5	4.90713	35.1	3989	NZ_MVAF01000001.1
Leptospira interrogans	CUDO8	4.90874	35.1	4045	NZ_NKYG01000010.1
Leptospira interrogans serovar Copenhageni str. Fiocruz R154	Fiocruz R154	4.54824	35	3723	NZ_AFMJ01000488.1
Leptospira interrogans serovar Copenhageni str. MMD1562	MMD1562	4.53604	35	3693	NZ_AFLR01000538.1
Leptospira interrogans serovar Copenhageni str. 2006007831	2006007831	4.54968	35	3743	NZ_AFMG01000303.1
Leptospira interrogans serovar Copenhageni str. R066	R066	4.54993	35	3733	NZ_AFLN01000285.1
Leptospira interrogans serovar Copenhageni str. Fiocruz R83	Fiocruz R83	4.55172	35	3738	NZ_AFLM01000273.1
Leptospira interrogans serovar Muenchen	acegua	4.64771	35.1	3774	NZ_LCZF01000001.1
Leptospira interrogans	CUDO5	4.93835	35.1	4048	NZ_NKYH02000001.1
Leptospira interrogans serovar Canicola	DU114	4.57069	35	3278	CP022883.1
Leptospira interrogans serovar Zanoni str. LT2156	LT2156	4.88646	35.1	5269	NZ_LSSQ01000001.1
Leptospira interrogans serovar Grippotyphosa str. LT2186	LT2186	4.84529	35.1	5626	AFME02000318.1
Leptospira interrogans serovar Canicola str. LT1962	LT1962	4.70526	35	4629	NZ_AFMC02000016.1
Leptospira interrogans serovar Australis str. LT2148	LT2148	3.7663	35.7	3763	AFMA01001290.1
Leptospira interrogans str. 2006001854	2006001854	4.94882	35.1	5652	AFLW02000066.1
Leptospira interrogans serovar Pyrogenes str. L0374	L0374	4.84614	35.2	5266	AHMZ02000122.1
Leptospira interrogans str. L1207	L1207	4.39667	35	4650	NZ_AHNE02000036.1
Leptospira interrogans serovar Bataviae str. UI 08561	UI 08561	4.84507	35.1	4843	NZ_AHNM02000222.1
Leptospira interrogans serovar Australis str. 200703203	200703203	5.01423	35.4	5725	AHNY02000092.1
Leptospira interrogans serovar Bataviae str. HAI135	HAI135	4.45952	35.8	6039	AHOI02000250.1
Leptospira interrogans serovar Lora str. TE 1992	TE 1992	4.77884	35.1	4850	NZ_AKWW02000079.1
Leptospira interrogans serovar Pyrogenes str. 200701872	200701872	4.35123	35.5	5279	AKWN02000400.1
Leptospira interrogans	Capivara	4.51389	35	4146	NZ_LJBQ01000001.1
Leptospira interrogans serovar Canicola	Tande	4.52271	35	4330	MABU01000001.1

## Sheet: Table 3
Additional file 3 Table 3. Pan-genome analysis of 97 L. interrogans strains.
Genome_no.	Organism_name	Strains	No. of core genes	No. of accessory genes	No. of strain-specific genes	No. of exclusively absent genes
1	Leptospira_interrogans	20046	734	3053	36	2
2	Leptospira_interrogans	56101	734	2854	0	4
3	Leptospira_interrogans	56104	734	2940	3	2
4	Leptospira_interrogans	56121	734	3052	17	1
5	Leptospira_interrogans	56129	734	2889	1	2
6	Leptospira_interrogans	56135	734	2968	3	0
7	Leptospira_interrogans	56201	734	2933	113	4
8	Leptospira_interrogans	56612	734	2965	4	1
9	Leptospira_interrogans	56625	734	3033	0	0
10	Leptospira_interrogans	56627	734	3012	3	0
11	Leptospira_interrogans	56630	734	2810	0	0
12	Leptospira_interrogans	56638	734	3051	0	0
13	Leptospira_interrogans	56642	734	3120	34	0
14	Leptospira_interrogans	56649	734	2985	2	1
15	Leptospira_interrogans	56651	734	3046	3	0
16	Leptospira_interrogans	56652	734	3049	0	0
17	Leptospira_interrogans	56653	734	2811	11	4
18	Leptospira_interrogans	56656	734	3067	12	1
19	Leptospira_interrogans	56662	734	3050	0	0
20	Leptospira_interrogans	56666	734	2916	0	1
21	Leptospira_interrogans	200509	734	2971	0	0
22	Leptospira_interrogans_str._2002000621	2002000621	734	3080	13	0
23	Leptospira_interrogans	2006001854	734	3001	36	2
24	Leptospira_interrogans	A05D31	734	2912	1	0
25	Leptospira_interrogans	733	734	2885	1	3
26	Leptospira_interrogans	200703203	734	2989	44	6
27	Leptospira_interrogans	LT2148	734	2115	141	157
28	Leptospira_interrogans_serovar_Australis	SU5	734	3020	7	2
29	Leptospira_interrogans_serovar_Autumnalis_str._LP101	LP101	734	3145	6	1
30	Leptospira_interrogans	HAI135	734	2463	381	40
31	Leptospira_interrogans_serovar_Bataviae_str._L1111	L1111	734	3028	5	0
32	Leptospira_interrogans_serovar_Bataviae	LepIMR22	734	2938	44	1
33	Leptospira_interrogans_serovar_Bataviae_str._UI_08561	UI08561	734	2720	15	15
34	Leptospira_interrogans_serovar_Bratislava	PigK151	734	2914	1	0
35	Leptospira_interrogans_serovar_Bulgarica_str._Mallika	Mallika	734	2892	8	1
36	Leptospira_interrogans_str._C10069	C10069	734	2953	1	0
37	Leptospira_interrogans_serovar_Canicola	DU114	734	2416	2	69
38	Leptospira_interrogans_serovar_Canicola_str._Fiocruz_LV133	FiocruzLV133	734	2909	1	0
39	Leptospira_interrogans_serovar_Canicola	LO4	734	2909	0	0
40	Leptospira_interrogans_serovar_Canicola_str._LT1962	LT1962	734	2592	6	26
41	Leptospira_interrogans_serovar_Canicola	Tande	734	2497	30	53
42	Leptospira_interrogans	Capivara	734	2062	6	144
43	Leptospira_interrogans_serovar_Copenhageni_str._Fiocruz_L1_130	Copenhagen	734	2865	0	1
44	Leptospira_interrogans_serovar_Copenhageni_str._2006007831	2006007831	734	2873	5	1
45	Leptospira_interrogans_serovar_Copenhageni_str._Fiocruz_LV4234	FiocruzLV4234	734	2868	0	0
46	Leptospira_interrogans_serovar_Copenhageni_str._Fiocruz_R83	FiocruzR83	734	2866	0	1
47	Leptospira_interrogans_serovar_Copenhageni_str._Fiocruz_R154	FiocruzR154	734	2841	2	3
48	Leptospira_interrogans_serovar_Copenhageni_str._HAI0188	HAI0188	734	2872	0	0
49	Leptospira_interrogans_serovar_Copenhageni_str._M20	M20	734	2849	0	3
50	Leptospira_interrogans_serovar_Copenhageni_str._MMD1562	MMD1562	734	2817	2	10
51	Leptospira_interrogans_serovar_Copenhageni_str._R066	R066	734	2861	0	0
52	Leptospira_interrogans	CUDO5	734	3082	8	0
53	Leptospira_interrogans	CUDO8	734	3070	3	1
54	Leptospira_interrogans_serovar_Djasiman_str._LT1649	LT1649	734	2921	6	1
55	Leptospira_interrogans_str._FPW1039	FPW1039	734	3171	5	1
56	Leptospira_interrogans_str._FPW2026	FPW2026	734	3092	22	0
57	Leptospira_interrogans	G30	734	2880	0	0
58	Leptospira_interrogans	G32	734	2927	0	0
59	Leptospira_interrogans_serovar_Grippotyphosa_str._2006006986	2006006986	734	3107	1	1
60	Leptospira_interrogans_serovar_Grippotyphosa_str._Andaman	Andaman	734	3111	1	0
61	Leptospira_interrogans	LT2186	734	2890	45	8
62	Leptospira_interrogans_serovar_Grippotyphosa_str._UI_08368	UI08368	734	3071	4	0
63	Leptospira_interrogans_serovar_Grippotyphosa_str._UI_08434	UI08434	734	2943	3	0
64	Leptospira_interrogans	Guidae_56639	734	3053	1	0
65	Leptospira_interrogans	H30H0728	734	2925	0	0
66	Leptospira_interrogans	H78Shuang4	734	3000	0	1
67	Leptospira_interrogans_serovar_Hardjo	OV5	734	2981	0	0
68	Leptospira_interrogans_serovar_Hardjo_str._Norma	Norma	734	2976	1	1
69	Leptospira_interrogans_serovar_Hardjo_prajitno	Prajitno	734	2932	1	3
70	Leptospira_interrogans_serovar_Hebdomadis_str._R499	R499	734	2932	40	0
71	Leptospira_interrogans_serovar_Icterohaemorrhagiae_str._Verdun_LP	VerdanLP	734	2868	1	0
72	Leptospira_interrogans	J9	734	3158	12	0
73	Leptospira_interrogans	J50	734	2849	2	3
74	Leptospira_interrogans_str._Kito	Kito	734	2901	1	0
75	Leptospira_interrogans_str._L0996	L0996	734	3038	7	2
76	Leptospira_interrogans_str._L1207	L1207	734	2240	22	89
77	Leptospira_interrogans_serovar_Lai_str._56601	Lai_56601	734	2699	3	4
78	Leptospira_interrogans_serovar_Linhai_str._56609	Linhai	734	3021	17	0
79	Leptospira_interrogans_serovar_Lora_str._TE_1992	TE1992	734	2579	9	42
80	Leptospira_interrogans_serovar_Manilae	Manilae	734	2852	37	0
81	Leptospira_interrogans_serovar_Medanensis_str._L0448	L0448	734	3115	10	1
82	Leptospira_interrogans_serovar_Medanensis_str._UT053	UT053	734	3286	23	1
83	Leptospira_interrogans_str._MMD3731	MMD3731	734	2864	0	0
84	Leptospira_interrogans_serovar_Muenchen	acegua	734	2855	3	2
85	Leptospira_interrogans_serovar_Muenchen_str._Brem_129	Berm129	734	2849	1	3
86	Leptospira_interrogans_serovar_Pomona	AKRFB	734	2792	1	0
87	Leptospira_interrogans_serovar_str._CSL4002	CSL4002	734	2777	0	0
88	Leptospira_interrogans_serovar_Pomona	GR5	734	2772	0	1
89	Leptospira_interrogans_serovar_str._Pomona	Pomona	734	2769	0	2
90	Leptospira_interrogans_serovar_str._UT364	UT364	734	3225	7	1
91	Leptospira_interrogans_serovar_str._2006006960	2006006960	734	3025	27	2
92	Leptospira_interrogans	200701872	734	2576	50	69
93	Leptospira_interrogans	L0374	734	2937	22	3
94	Leptospira_interrogans_serovar_str._R168	R168	734	3104	3	0
95	Leptospira_interrogans_serovar_str._Sri_Lanka_30	SriLanka30	734	3303	7	1
96	Leptospira_interrogans_str._UT126	UT126	734	3056	7	6
97	Leptospira_interrogans	ZV013	734	2533	218	8
