# Supplementary material for: Genomic analysis of Leptospira interrogans serovar Paidjan and Dadas isolates from carrier dogs and comparative genomic analysis to detect genes under positive selection
Source: BMC Genomics. 2019 Mar 4;20:168. doi: 10.1186/s12864-019-5562-z (PMC6399948; doi:10.1186/s12864-019-5562-z)
Supplement: Supplementary file 4 — Tables S1-S4. Statistical analysis of positive selection in 13 representative L. interrogans strains. (XLSX 61 kb) [file 12864_2019_5562_MOESM4_ESM.xlsx]

## Sheet: Table 1
Additional file 4 Table 1. Summary of statistical analysis and functional gene annotation of positive selection in core genes of L. interrogans
Gene	dN/dS	2DlnL	Q-values	COG category	Gene annotation
cyaA	9.53242	33.1631	7.21e-07	T	Adenylate guanylate Cyclase
kdsD	15.3203	10.3473	0.0116528	M	Arabinose 5-phosphate isomerase
aer	21.5436	16.5148	0.000857779	T	Methyl-accepting chemotaxis sensory transducer
hisS	12.4493	12.9578	0.00388687	J	histidyl-tRNA synthetase
folP	14.1186	9.79689	0.014813	H	dihydropteroate synthase
crt	51.7037	11.8588	0.00618257	I	enoyl-CoA hydratase
ubiG	24.003	22.2061	7.32e-05	S	methyltransferase
aiiA	25.6289	11.1492	0.00821658	S	Metallo-beta-lactamase superfamily
pabB	25.0566	20.0925	0.000177518	E,H	para-aminobenzoate synthase component I
bdbD	27.6775	21.4278	0.000101706	O	Vitamin K epoxide reductase
rsgA	34.8801	21.4121	0.000101969	G	May play a role in 30S ribosomal subunit biogenesis. Unusual circulary permuted GTPase that catalyzes rapid hydrolysis of GTP with a slow catalytic turnover (By similarity)
rbn	5.99576	13.0715	0.00371974	T	Beta-lactamase domain protein
bepA	18.6771	7.23828	0.0454595	S	Tetratricopeptide tpr_2 repeat protein
gmc	14.0628	18.0558	0.000423009	E	oxidoreductase
mnmE	23.2936	18.3454	0.000378392	S	Exhibits a very high intrinsic GTPase hydrolysis rate. Involved in the addition of a carboxymethylaminomethyl (cmnm) group at the wobble position (U34) of certain tRNAs, forming tRNA- cmnm(5)s(2)U34 (By similarity)
la_0224	8.08797	12.1088	0.00562369	S	nitrilase cyanide hydratase and apolipoprotein n-acyltransferase
sdh	9.75323	20.846	0.000129832	S	short-chain dehydrogenase
splG	8.29054	14.9943	0.00167579	L	Spore photoproduct lyase
rfbB	15.6708	13.8458	0.00271044	M	Nad-dependent epimerase dehydratase
soj	21.9823	22.3603	6.85e-05	D	CobQ/CobB/MinD/ParA nucleotide binding domain
cstA	11.6997	10.0092	0.0134766	T	carbon starvation protein
prmC	33.9989	28.8754	4.09e-06	J	Methylates the class 1 translation termination release factors RF1 PrfA and RF2 PrfB on the glutamine residue of the universally conserved GGQ motif (By similarity)
ispA	21.9119	10.2296	0.0122713	H	Polyprenyl synthetase
tlyA	61.5133	30.9892	1.67e-06	J	Hemolysin A
glpQ	38.1382	13.4001	0.00324697	C	glycerophosphoryl diester phosphodiesterase
serC	24.4488	26.2266	1.31e-05	E	Catalyzes the reversible conversion of 3- phosphohydroxypyruvate to phosphoserine and of 3-hydroxy-2-oxo-4- phosphonooxybutanoate to phosphohydroxythreonine (By similarity)
la_0389	15.2554	44.7089	4.55e-09	NF	Hypothetical protein
rsmA	17.1338	22.8625	5.52e-05	J	Specifically dimethylates two adjacent adenosines (A1518 and A1519) in the loop of a conserved hairpin near the 3'-end of 16S rRNA in the 30S particle. May play a critical role in biogenesis of 30S subunits (By similarity)
la_0410	51.472	20.6832	0.000137356	NF	Outer membrane lipoprotein-sorting protein
etfB	28.2973	14.5891	0.00197545	C	Electron transfer flavoprotein
acdA	24.552	18.7228	0.000321017	I	acyl-CoA dehydrogenase
la_0433	52.0518	25.1901	2.07e-05	NF	Hypothetical protein
aidB	10.1904	15.0543	0.00163576	C	acyl-Coa dehydrogenase
yheS	32.4002	31.6246	1.33e-06	S	ABC transporter
gluP	14.7601	13.4798	0.00314912	S	surface-located membrane protein 1
ispE	26.6113	6.92664	0.0521083	I	Catalyzes the phosphorylation of the position 2 hydroxy group of 4-diphosphocytidyl-2C-methyl-D-erythritol (By similarity)
speE	19.0252	35.2165	2.94e-07	E	Catalyzes the production of spermidine from putrescine and decarboxylated S-adenosylmethionine (dcSAM), which serves as an aminopropyl donor (By similarity)
glmM	18.1663	22.1382	7.49e-05	G	phosphomannomutase
uvrY	21.0217	28.886	4.09e-06	T	regulatoR
purD	20.2589	15.645	0.00125839	F	Phosphoribosylglycinamide synthetase
sipU	48.1891	8.80083	0.0228444	U	Signal peptidase i
arsC	25.8538	62.7903	1.66e-12	T	arsenate reductase
la_3685	17.1257	20.8209	0.000130805	M	Ompa motb domain protein
mrsA	28.4163	17.1969	0.000629288	O	Has an important function as a repair enzyme for proteins that have been inactivated by oxidation. Catalyzes the reversible oxidation-reduction of methionine sulfoxide in proteins to methionine (By similarity)
zraR	20.6687	9.7772	0.0149251	T	response regulator
polA	9.54422	23.4061	4.5e-05	L	dna polymerase I
bshA	52.4819	35.0351	3.17e-07	M	group 1 glycosyl transferase
yiaD	18.6421	23.2965	4.69e-05	M	Ompa motb domain protein
ytpA	27.0805	37.6017	1.03e-07	I	Alpha Beta Hydrolase Fold protein
ispF	7.08726	9.70007	0.0154054	I	Involved in the biosynthesis of isopentenyl diphosphate (IPP) and dimethylallyl diphosphate (DMAPP), two major building blocks of isoprenoid compounds. Catalyzes the conversion of 4- diphosphocytidyl-2-C-methyl-D-erythritol 2-phosphate (CDP-ME2P) to 2-C-methyl-D-erythritol 2,4-cyclodiphosphate (ME-CPP) with a corresponding release of cytidine 5-monophosphate (CMP) (By similarity)
sufD	12.7253	7.63164	0.0379497	O	feS assembly protein SufD
la_3523	21.5048	14.7205	0.00186684	S	ABC transporter
purC	44.5106	8.82351	0.0227267	F	SAICAR synthetase
purS	999	16.3767	0.000912114	F	Phosphoribosylformylglycinamidine synthase, purS
ccp1	29.6411	30.2101	2.36e-06	P	peroxidase
tar	55.8345	23.1107	5.03e-05	N, T	Methyl-accepting chemotaxis
fecA	14.3402	31.6196	1.33e-06	M	TonB-dependent Receptor Plug Domain
glpF	10.8766	11.2439	0.00789644	G	Major Intrinsic Protein
ribF	26.8772	23.9134	3.68e-05	H	riboflavin biosynthesis protein ribF
pepA	19.9621	24.3986	2.99e-05	E	Presumably involved in the processing and regular turnover of intracellular proteins. Catalyzes the removal of unsubstituted N-terminal amino acids from various peptides (By similarity)
alaS	14.7495	56.7285	2.58e-11	J	Catalyzes the attachment of alanine to tRNA(Ala) in a two-step reaction alanine is first activated by ATP to form Ala- AMP and then transferred to the acceptor end of tRNA(Ala). Also edits incorrectly charged Ser-tRNA(Ala) and Gly-tRNA(Ala) via its editing domain (By similarity)
pqqL	15.4271	19.3345	0.000246454	O	Zn-dependent peptidase
wecE	15.209	24.1991	3.21e-05	E	DegT DnrJ EryC1 StrS aminotransferase
wecA	8.26966	4.78272	0.00132231	E	Glycosyl transferase family 4
mdoC	16.3195	14.9164	0.00172807	M	Necessary for the succinyl substitution of periplasmic glucans. Could catalyze the transfer of succinyl residues from the cytoplasmic side of the membrane to the nascent glucan backbones on the periplasmic side of the membrane (By similarity)
echA8	22.6771	11.6763	0.0066479	I	Enoyl-CoA hydratase
la_3314	37.2575	26.3646	1.25e-05	M	Cell division inhibitor
dapB	12.1631	9.74067	0.0151653	E	Catalyzes the conversion of 4-hydroxy- tetrahydrodipicolinate (HTPA) to tetrahydrodipicolinate (By similarity)
tsf	27.6468	29.1986	3.6e-06	J	Associates with the EF-Tu.GDP complex and induces the exchange of GDP to GTP. It remains bound to the aminoacyl-tRNA.EF- Tu.GTP complex up to the GTP hydrolysis stage on the ribosome (By similarity)
trpB	20.5267	34.8227	3.41e-07	E	The beta subunit is responsible for the synthesis of L- tryptophan from indole and L-serine (By similarity)
ispB	21.2841	12.1561	0.00552291	H	synthase
gloB1	59.9638	12.0597	0.0057034	S	domain protein
ispG	48.8557	14.8725	0.0017603	I	Converts 2C-methyl-D-erythritol 2,4-cyclodiphosphate (ME-2,4cPP) into 1-hydroxy-2-methyl-2-(E)-butenyl 4-diphosphate (By similarity)
adhP	9.66657	7.805	0.0352939	C	alcohol dehydrogenase
hbpA	8.34182	10.7669	0.00967891	P	tonB-dependent Receptor
dhlA	16.0004	31.5845	1.34e-06	S	Alpha beta hydrolase fold
kdpA	16.4306	23.8197	3.79e-05	P	One of the components of the high-affinity ATP-driven potassium transport (or KDP) system, which catalyzes the hydrolysis of ATP coupled with the exchange of hydrogen and potassium ions (By similarity)
purB	87.3682	28.3582	5.15e-06	F	adenylosuccinate lyase
alaA	11.6009	22.4655	6.58e-05	E	Aminotransferase
dxr	11.041	9.18216	0.0195561	I	Catalyzes the NADP-dependent rearrangement and reduction of 1-deoxy-D-xylulose-5-phosphate (DXP) to 2-C-methyl-D-erythritol 4-phosphate (MEP) (By similarity)
yrpC	14.0919	27.4461	7.61e-06	M	Provides the (R)-glutamate required for cell wall biosynthesis (By similarity)
cya	22.1371	13.1384	0.0036232	T	Adenylate guanylate Cyclase
pyrE	24.0488	37.6271	1.03e-07	F	Catalyzes the transfer of a ribosyl phosphate group from 5-phosphoribose 1-diphosphate to orotate, leading to the formation of orotidine monophosphate (OMP) (By similarity)
wfgD	8.28264	12.8775	0.00401928	M	Glycosyl transferase family 2
ybcl	33.5652	31.345	1.49e-06	S	inner membrane protein YbcI
plsC	28.7628	7.14809	0.0471022	I	Acyl-transferase
pleD	14.8535	10.8606	0.00932764	T	GGDEF family protein
dctD	16.0875	14.9918	0.00167579	T	response regulator
rsml	56.6311	39.3698	5.13e-08	S	tetrapyrrole corrin porphyrin
pdhD	8.11271	11.7694	0.00637922	C	Dihydrolipoyl dehydrogenase
bioH	55.0727	42.3492	1.4e-08	S	Inherit from COG: Alpha beta hydrolase
rcp1	298.241	19.4121	0.000239205	T	response regulator
sufB	17.833	11.2649	0.00785102	O	FeS assembly protein SUFB
patA	55.756	12.0934	0.00564019	M	Membrane bound o-acyl transferase mboat family protein
sbp	8.93579	15.6435	0.00125839	P	Sulfate ABC transporter periplasmic sulfate-binding protein
accA1	13.6018	32.2655	1.02e-06	I	carboxylase
mqnc	14.262	10.3853	0.0114613	H	Elp3
kamA	11.538	20.7406	0.000134136	E	2,3-aminomutase
vanA	10.9288	21.1166	0.000115754	M	Cell wall formation (By similarity)
rfaF	20.8384	13.9435	0.00260226	M	glycosyl transferase, family 9
pepP	10.0184	29.5918	3.1e-06	E	aminopeptidase
la_2661	28.8722	48.752	9.69e-10	S	Methyltransferase
eriC	21.6439	11.068	0.00851422	P	Chloride channel
purM	85.3981	11.5669	0.00696623	F	phosphoribosylaminoimidazole synthetase
rluA	16.8264	30.1962	2.36e-06	J	Pseudouridine synthase
la_2629	8.22178	16.1973	0.000986313	C	alcohol dehydrogenase
la_2584	34.402	13.8363	0.00271053	S	Hypothetical protein
neuB	16.6563	28.2591	5.32e-06	M	N-acetylneuraminic (sialic) acid synthetase
nag2	8.8987	10.1327	0.0127592	G	hydrolase family, 3
virA	20.1074	18.8534	0.000303813	T	Histidine kinase
capB	10.1334	16.585	0.000831404	M	Capsule biosynthesis protein
ettA	7.68072	16.1899	0.000986313	S	ABC transporter
cyaA	33.0035	41.2737	2.23e-08	T	Adenylate guanylate Cyclase
cph1	18.4273	45.1873	3.9e-09	T	signal transduction histidine kinase
menH	67.2304	18.5377	0.000346633	S	Alpha Beta Hydrolase Fold protein
hisD	12.4868	21.2428	0.00010924	E	Catalyzes the sequential NAD-dependent oxidations of L- histidinol to L-histidinaldehyde and then to L-histidine (By similarity)
uppP	11.9888	7.23084	0.0454595	V	Catalyzes the dephosphorylation of undecaprenyl diphosphate (UPP). Confers resistance to bacitracin (By similarity)
gatA	76.6197	21.6609	9.15e-05	J	Allows the formation of correctly charged Gln-tRNA(Gln) through the transamidation of misacylated Glu-tRNA(Gln) in organisms which lack glutaminyl-tRNA synthetase. The reaction takes place in the presence of glutamine and ATP through an activated gamma-phospho-Glu-tRNA(Gln) (By similarity)
rsbW	23.2937	12.0475	0.0057034	T	anti-sigma regulatory factor serine threonine protein kinase
natA	31.826	57.1718	2.24e-11	V	ABC transporter
ubiE	43.5893	55.6343	4.2e-11	Q	Methyltransferase
queG	34.3909	36.0575	1.99e-07	C	iron-sulfur cluster-binding protein
cheA	14.0432	23.4689	4.42e-05	T	Histidine kinase
yvqK	11.8436	6.48847	0.063196	S	adenosyltransferase
mepS	26.227	26.0579	1.39e-05	M	NLP P60 protein
lon2	9.29614	10.0349	0.0133674	S	Atp-dependent
la_2410	20.6379	11.3769	0.00754117	M	Catalyzes the ADP transfer to D-glycero-D-manno-heptose 1-phosphate, yielding ADP-D,D-heptose (By similarity)
rpoN	29.3649	19.3045	0.000249014	K	Sigma factors are initiation factors that promote the attachment of RNA polymerase to specific initiation sites and are then released (By similarity)
priA	24.4254	31.8223	1.23e-06	L	Primosomal protein n'
rpe	42.3266	29.7352	2.94e-06	G	ribulose-phosphate 3-epimerase
rplS	999	13.925	0.00261797	J	This protein is located at the 30S-50S ribosomal subunit interface and may play a role in the structure and function of the aminoacyl-tRNA binding site (By similarity)
rnhB	30.5424	23.3512	4.6e-05	L	Endonuclease that specifically degrades the RNA of RNA- DNA hybrids (By similarity)
flhB	999	22.0552	7.68e-05	N	FlhB domain protein
mepM	42.3188	22.0369	7.71e-05	M	LysM domain M23 M37 peptidase domain protein
nrdJ	16.9325	22.8693	5.52e-05	F	reductase
divJ	37.9087	45.757	3.11e-09	T	Histidine kinase
prlC	17.8519	24.3512	3.02e-05	E	oligopeptidase A
trxB	29.6634	19.7854	0.00020066	O	thioredoxin reductase
yfhQ	23.2184	10.826	0.0094438	L	a g-specific adenine glycosylase
pcrA	29.3678	15.7149	0.00122767	L	Helicase
cysQ	43.8244	18.2132	0.00039586	P	3'(2')5'-bisphosphate nucleotidase
lpxC	23.1956	22.8211	5.57e-05	M	involved in the biosynthesis of lipid A, a phosphorylated glycolipid that anchors the lipopolysaccharide to the outer membrane of the cell (By similarity)
csgA	53.002	21.9091	8.17e-05	S	short-chain dehydrogenase reductase
rsuA	128.83	32.4322	9.63e-07	J	Pseudouridine synthase
patA	10.5234	15.5025	0.00133566	M	Membrane bound o-acyl transferase mboat family protein
purN	65.1291	37.8492	9.38e-08	F	phosphoribosylglycinamide formyltransferase
glpD	60.1854	44.1423	5.88e-09	C	Glycerol-3-phosphate dehydrogenase
sppA	11.2962	7.6442	0.0377878	O, U	Signal peptide peptidase, SppA
ydhD	12.5918	18.5614	0.000345497	G	hydrolase family 18
xlyA	8.55477	9.12085	0.0200749	M	n-acetylmuramoyl-l-alanine amidase
pbpF	14.3678	69.0973	9.46e-14	M	penicillin-binding protein
pmbA	9.57324	10.8207	0.00944551	S	peptidase U62, modulator of DNA gyrase
tldD	11.8532	10.967	0.00891029	S	peptidase U62 modulator of DNA gyrase
gdhB	12.0066	32.4819	9.51e-07	G	glucose sorbosone dehydrogenase-like protein
panE	85.4785	32.6037	9.06e-07	H	Catalyzes the NADPH-dependent reduction of ketopantoate into pantoic acid (By similarity)
pglJ	45.0596	18.1674	0.00040336	M	glycosyl transferase group 1
yhhQ	34.8439	13.5494	0.00306419	S	Membrane
argC	10.8577	14.4415	0.00208935	E	N-acetylglutamate semialdehyde dehydrogenase
uvrC	71.7167	19.2141	0.000259082	L	The UvrABC repair system catalyzes the recognition and processing of DNA lesions. UvrC both incises the 5' and 3' sides of the lesion. The N-terminal half is responsible for the 3' incision and the C-terminal half is responsible for the 5' incision (By similarity)
leuB	27.6744	13.7171	0.00286779	E	Catalyzes the oxidation of 3-carboxy-2-hydroxy-4- methylpentanoate (3-isopropylmalate) to 3-carboxy-4-methyl-2- oxopentanoate. The product decarboxylates to 4-methyl-2 oxopentanoate (By similarity)
yfiH	16.5186	14.5182	0.00201943	S	Multi-copper polyphenol oxidoreductase laccase
trpF	22.4679	8.87331	0.0224691	E	N-(5'-phosphoribosyl)anthranilate isomerase
serB	16.077	49.5392	6.92e-10	E	phosphoserine phosphatase
bioB	55.3159	34.9319	3.29e-07	H	Catalyzes the conversion of dethiobiotin (DTB) to biotin by the insertion of a sulfur atom into dethiobiotin via a radical- based mechanism (By similarity)
bioD	32.1013	13.2236	0.00349302	H	Catalyzes a mechanistically unusual reaction, the ATP- dependent insertion of CO2 between the N7 and N8 nitrogen atoms of 7,8-diaminopelargonic acid (DAPA) to form an ureido ring (By similarity)
bioF	8.84583	23.8145	3.79e-05	H	8-amino-7-oxononanoate synthase
thrB	14.5869	11.6169	0.00681224	E	Catalyzes the ATP-dependent phosphorylation of L- homoserine to L-homoserine phosphate (By similarity)
sglT	22.8771	20.2772	0.000162631	E	sodium solute
glpK	12.6185	14.3361	0.00218785	C	Key enzyme in the regulation of glycerol uptake and metabolism (By similarity)
mtr	5.64932	12.6399	0.00443568	C	dehydrogenase) (EC 1.8.1.4)
ggt	26.4236	48.0378	1.1e-09	E	gamma-glutamyltranspeptidase
clpA	19.5837	17.2395	0.000618465	O	ATP-dependent Clp protease
recD	7.73414	26.9035	9.75e-06	L	DNA helicase
dppD	21.4206	16.1646	0.000995135	S	ABC transporter
sunS	77.846	23.7336	3.91e-05	M	Glycosyl transferase, family 2
argH	17.5675	19.7819	0.00020066	E	arginosuccinase
fliN	31.0122	35.5753	2.49e-07	N	Flagellar motor switch protein
mdeA	25.6966	23.1712	4.94e-05	E	o-acetylhomoserine
hgd	12.168	8.32088	0.0284853	I	2-hydroxy-3-oxopropionate reductase (EC 1.1.1.60)
murC	21.391	30.3939	2.18e-06	M	Cell wall formation (By similarity)
mqnA	36.4517	20.0689	0.000178774	S	Pfam:DUF178
lysS	26.49	13.5469	0.00306419	J	lysyL-tRNA synthetase
dprE	72.8158	33.0835	7.41e-07	C	FAD linked oxidase domain protein
guaA	19.8566	19.8118	0.000199532	F	Glutamine amido-transferase
serA	28.3439	12.6761	0.0043812	E	Dehydrogenase
folD	162.745	13.6986	0.00288528	H	Catalyzes the oxidation of 5,10- methylenetetrahydrofolate to 5,10-methenyltetrahydrofolate and then the hydrolysis of 5,10-methenyltetrahydrofolate to 10- formyltetrahydrofolate (By similarity)
cysS	15.8593	9.90595	0.014092	J	cysteinyl-tRNA synthetase
spoU	999	38.1187	8.41e-08	J	RNA methyltransferase TrmH family group 3
yegE	8.91809	26.3268	1.26e-05	T	sensor protein
perR	315.158	33.8643	5.15e-07	K	regulator (Fur) family
cheR	95.187	11.3216	0.00769386	N, T	MCP methyltransferase, CheR-type
ylmA	10.6287	8.11238	0.030958	P	ABC transporter
gap	12.1082	13.5019	0.00312416	G	Glyceraldehyde-3-phosphate dehydrogenase
argS	12.1577	24.2348	3.17e-05	J	arginyL-tRNA synthetase
aspS	32.3829	22.823	5.57e-05	J	aspartyl-trna synthetase
capA	26.7272	7.65146	0.0377267	M	synthesis protein
la_1669	17.7518	8.04956	0.0318135	S	Hypothetical protein
sdcs	37.2741	38.2341	8.11e-08	P	transporter
hspA	8.61963	15.7904	0.00118658	O	Heat shock protein (HSP20)
blaR	85.0008	32.8398	8.26e-07	V	Beta-lactamase
fbaB	15.1455	17.6359	0.000517589	G	fructose-bisphosphate aldolase
hrp1	32.0129	9.95924	0.0137854	S	protein with cbs domains
cheW	66.7464	18.9666	0.00028963	N, T	chemotaxis, protein
miaA	37.0726	13.3822	0.00326619	J	Catalyzes the transfer of a dimethylallyl group onto the adenine at position 37 in tRNAs that read codons beginning with uridine, leading to the formation of N6-(dimethylallyl)adenosine (i(6)A) (By similarity)
cph2	37.6297	18.5387	0.000346633	T	Diguanylate cyclase
waaA	11.7631	26.083	1.39e-05	M	3-Deoxy-D-manno-octulosonic-acid transferase
murF	13.6042	13.6143	0.00299064	M	Involved in cell wall formation. Catalyzes the final step in the synthesis of UDP-N-acetylmuramoyl-pentapeptide the precursor of murein (By similarity)
purK	14.2114	23.2259	4.83e-05	F	phosphoribosylaminoimidazole carboxylase atpase subunit
rcp1	3.37734	11.9607	0.00592389	T	response regulator
czcB	56.708	17.5932	0.000526595	P	Efflux transporter rnd family, mfp subunit
hit	5.66847	7.15089	0.0471022	F, G	HIT-like protein
la_1425	21.0666	23.8462	3.78e-05	S	Thioesterase
prmA	18.6009	21.3188	0.000106272	J	Methylates ribosomal protein L11 (By similarity)
tetA	7.83072	12.5225	0.0046505	G	Major facilitator superfamily MFS_1
patA	33.7676	34.296	4.26e-07	M	Membrane bOund o-acyl transferase mboat family protein
ubiG	4.95191	11.8199	0.00625349	S	methyltransferase
ubiB	22.5864	12.0574	0.0057034	H	Required, probably indirectly, for the hydroxylation of 2-octaprenylphenol to 2-octaprenyl-6-hydroxy-phenol, the fourth step in ubiquinone biosynthesis (By similarity)
yhhX	21.7656	17.0072	0.000689141	S	oxidoreductase
plsY	18.5614	9.92731	0.0139747	S	Catalyzes the transfer of an acyl group from acyl- phosphate (acyl-PO(4)) to glycerol-3-phosphate (G3P) to form lysophosphatidic acid (LPA). This enzyme utilizes acyl-phosphate as fatty acyl donor, but not acyl-CoA or acyl-ACP (By similarity)
smpB	33.5974	12.8268	0.00410947	O	Binds specifically to the SsrA RNA (tmRNA) and is required for stable association of SsrA with ribosomes (By similarity)
la_1286	7.62739	21.0553	0.000118739	NF	Hypothetical protein
aroA1	15.2938	32.0231	1.14e-06	E	5-enolpyruvylshikimate-3-phosphate synthase
Dihydrolipoyl dehydrogenase	24.3406	29.0133	3.88e-06	C	Dihydrolipoyl dehydrogenase
patA	12.4255	13.3031	0.00336707	M	Membrane bOund o-acyl transferase mboat family protein
crt	43.5293	25.3712	1.9e-05	I	3-hydroxybutyryl-CoA dehydratase
hisC	26.8359	19.6902	0.00020911	E	Imidazole acetol-phosphate transaminase
pheC	22.8567	9.63826	0.0158166	E	ABC transporter
la_1162	54.8822	40.8787	2.6e-08	S	Hypothetical protein
cysA	306.657	19.2073	0.000259082	E	Part of the ABC transporter complex PotABCD involved in spermidine putrescine import. Responsible for energy coupling to the transport system (By similarity)
cysW	15.5206	7.23406	0.0454595	P	sulfate abc transporter
cysT	16.7624	18.1422	0.000406787	P	sulfate abc transporter
sbp	12.9796	34.7976	3.41e-07	P	Sulfate ABC transporter periplasmic sulfate-binding protein
ribD	21.22	12.5367	0.00463063	H	Converts 2,5-diamino-6-(ribosylamino)-4(3h)-pyrimidinone 5'-phosphate into 5-amino-6-(ribosylamino)-2,4(1h,3h)- pyrimidinedione 5'-phosphate (By similarity)
trpD	139.825	27.8403	6.35e-06	E	Glycosyl transferase family, a/b domain
rimO	16.4138	18.293	0.000383553	J	Catalyzes the methylthiolation of an aspartic acid residue of ribosomal protein S12 (By similarity)
pcm	56.2471	37.2395	1.22e-07	O	Catalyzes the methyl esterification of L-isoaspartyl residues in peptides and proteins that result from spontaneous decomposition of normal L-aspartyl and L-asparaginyl residues. It plays a role in the repair and or degradation of damaged proteins (By similarity)
pdxB	21.0163	17.2882	0.00060601	H	Catalyzes the oxidation of erythronate-4-phosphate to 3- hydroxy-2-oxo-4-phosphonooxybutanoate (By similarity)
dnaJ	15.763	11.4589	0.00726273	NF	Molecular chaperone DnaJ
lpxB	13.0636	13.0678	0.00371974	M	Condensation of UDP-2,3-diacylglucosamine and 2,3- diacylglucosamine-1-phosphate to form lipid A disaccharide, a precursor of lipid A, a phosphorylated glycolipid that anchors the lipopolysaccharide to the outer membrane of the cell (By similarity)
sdpR	26.905	22.2986	7.03e-05	K	ArsR family transcriptional regulator
menH	19.9513	11.4574	0.00726273	S	Alpha beta hydrolase
tarI	98.9712	11.1557	0.00821039	I	Catalyzes the formation of 4-diphosphocytidyl-2-C- methyl-D-erythritol from CTP and 2-C-methyl-D-erythritol 4- phosphate (MEP) (By similarity)
mrcA	17.4855	34.616	3.69e-07	M	penicillin-binding protein 1A
fabG	72.299	50.0174	5.92e-10	S	Short chain dehydrogenase
recD	16.4766	36.9072	1.39e-07	L	Helicase, RecD TraA family
recC	25.6427	29.2887	3.48e-06	L	exodeoxyribonuclease V, gamma
pnp	47.8137	22.4089	6.73e-05	J	Involved in mRNA degradation. Hydrolyzes single-stranded polyribonucleotides processively in the 3'- to 5'-direction (By similarity)
truB	13.1859	28.1093	5.64e-06	J	Responsible for synthesis of pseudouridine from uracil- 55 in the psi GC loop of transfer RNAs (By similarity)
la_0936	193.892	39.6388	4.62e-08	S	Hypothetical protein
hdaH	17.9854	11.4936	0.00716945	B, Q	Histone deacetylase
arnT	28.2454	26.1063	1.39e-05	M	glycosyl transferase, family 39
murD	24.6224	29.5099	3.17e-06	M	Cell wall formation. Catalyzes the addition of glutamate to the nucleotide precursor UDP-N-acetylmuramoyl-L-alanine (UMA) (By similarity)
msrB	10.2963	15.8584	0.00115117	O	reductase
tmk	62.4139	20.6259	0.000140651	F	Phosphorylation of dTMP to form dTDP in both de novo and salvage pathways of dTTP synthesis (By similarity)
pdxA	46.7064	48.2095	1.08e-09	H	Catalyzes the NAD(P)-dependent oxidation of 4- (phosphohydroxy)-L-threonine (HTP) into 2-amino-3-oxo-4- (phosphohydroxy)butyric acid which spontaneously decarboxylates to form 3-amino-2-oxopropyl phosphate (AHAP) (By similarity)
rlmI	26.1164	51.0586	3.91e-10	S	Methyltransferase
rlmL	25.9417	18.8839	0.000300524	S	Methyltransferase
rplQ	117.683	11.6521	0.00671106	J	50S ribosomal protein L17
rpmD	999	29.5663	3.11e-06	NF	50S ribosomal protein L30
rplC	39.3423	12.2635	0.00524877	J	One of the primary rRNA binding proteins, it binds directly near the 3'-end of the 23S rRNA, where it nucleates assembly of the 50S subunit (By similarity)
surA	37.7741	13.352	0.00329577	O	Peptidyl-prolyl cis-trans isomerase
gloB	21.4515	48.2281	1.08e-09	S	Beta-lactamase domain protein
gmuF	208.799	22.1262	7.49e-05	G	mannose-6-phosphate isomerase
glpG	21.2673	22.1588	7.45e-05	S	Rhomboid family
aroE	6.8048	12.6095	0.00447792	E	3-dehydroquinate dehydratase
nikC	63.5542	16.8063	0.000755984	NF	dipeptide/oligopeptide ABC transporter permease
gsiC	8.35645	14.2708	0.00225295	P	Binding-protein-dependent transport systems, inner membrane component
ftsA	36.4649	12.9395	0.00390808	D	This protein may be involved in anomalous filament growth. May be a component of the septum (By similarity)
msrA	10.8239	10.3237	0.0117634	O	Has an important function as a repair enzyme for proteins that have been inactivated by oxidation. Catalyzes the reversible oxidation-reduction of methionine sulfoxide in proteins to methionine (By similarity)
can	12.6886	20.8811	0.000128226	P	sulfate transporter
dedA	148.364	26.7463	1.04e-05	S	dedA family
hisl	19.1773	7.51579	0.0401323	E	Phosphoribosyl-amp cyclohydrolase
lpxD1	65.8291	9.59434	0.016131	M	Catalyzes the N-acylation of UDP-3-O-acylglucosamine using 3-hydroxyacyl-ACP as the acyl donor. Is involved in the biosynthesis of lipid A, a phosphorylated glycolipid that anchors the lipopolysaccharide to the outer membrane of the cell (By similarity)
desA	13.3172	29.4887	3.17e-06	I	Fatty Acid Desaturase
rsbQ	130.384	48.0679	1.1e-09	S	alpha/beta hydrolase fold
glnD3	26.1275	23.43	4.48e-05	O	Modifies, by uridylylation or deuridylylation the PII (GlnB) regulatory protein (By similarity)
la_3924	22.9529	10.011	0.0134766	G, M	3-beta hydroxysteroid dehydrogenase isomerase
dnaC	18.3517	15.2372	0.00150338	L	dna replication protein
la_3976	19.5235	22.094	7.57e-05	S	Hypothetical protein
rppH	33.7655	12.0918	0.00564019	J	Accelerates the degradation of transcripts by removing pyrophosphate from the 5'-end of triphosphorylated RNA, leading to a more labile monophosphorylated state that can stimulate subsequent ribonuclease cleavage (By similarity)
ugpQ	51.8734	21.2845	0.000107546	C	glycerophosphoryl diester phosphodiesterase
mltA	19.0323	8.1821	0.0301481	M	membrane-bound lytic murein transglycosylase
hpnP	8.85265	13.0036	0.00381848	C	Fe-S oxidoreductase
choD	14.8077	18.7171	0.000321017	E	Cholesterol oxidase
czcD	36.0415	28.2871	5.29e-06	P	cation diffusion facilitator family transporter
ribD2	28.1986	8.81521	0.02273	H	Riboflavin biosynthesis protein ribD
pheT	8.43469	18.3256	0.000380536	J	phenylalanyl-tRNA synthetase (beta subunit)
mazG	11.9618	23.7254	3.91e-05	F	mazG family
srrA	51.8246	39.0283	5.88e-08	T	response regulator
lnt	13.6015	12.6184	0.00447085	M	Transfers the fatty acyl group on membrane lipoproteins (By similarity)
nudL	15.9239	26.0559	1.39e-05	L	nudix hydrolase
mmgC	62.5478	29.068	3.81e-06	I	acyl-Coa dehydrogenase
bebA	11.0794	18.4748	0.000356186	S	Not found annotation
la_4178	10.6243	19.3342	0.000246454	E	GMC oxidoreductase
alaA	12.2504	27.5542	7.27e-06	E	Aminotransferase
cobT	29.5935	28.6183	4.6e-06	H	Catalyzes the synthesis of alpha-ribazole-5'-phosphate from nicotinate mononucleotide (NAMN) and 5,6- dimethylbenzimidazole (DMB) (By similarity)
cobV	10.0869	8.30909	0.0285931	H	Joins Ado-cobinamide-GDP and alpha-ribazole to generate adenosylcobalamin (Ado-cobalamin) (By similarity)
pspB	38.7201	12.3702	0.00499009	H	phosphoglycerate mutase
sirC	59.924	14.8594	0.00176574	H	Siroheme synthase
dppD	31.7974	16.2919	0.000946996	E, P	ABC transporter
dppD	12.9504	15.5821	0.00129285	E	(ABC) transporter
mutS	112.857	33.9567	4.98e-07	L	DNA mismatch repair protein
la_4245	53.8264	58.262	1.48e-11	P	Flavin-binding monooxygenase
phoD	32.2767	36.7574	1.47e-07	P	Phosphodiesterase
mtnP	49.251	31.0076	1.67e-06	F	Catalyzes the reversible phosphorylation of S-methyl-5'- thioadenosine (MTA) to adenine and 5-methylthioribose-1-phosphate. Involved in the breakdown of MTA, a major by-product of polyamine biosynthesis. Responsible for the first step in the methionine salvage pathway after MTA has been generated from S- adenosylmethionine. Has broad substrate specificity with 6- aminopurine nucleosides as prefer…
mcp4	56.8601	28.0584	5.74e-06	S	Methyl-accepting chemotaxis sensory transducer
cotSA	127.413	69.9688	6.88e-14	M	group 1 glycosyl transferase
gpmA	46.7424	22.5768	6.26e-05	T	phosphohistidine phosphatase, SixA
pdxT	70.928	31.8689	1.22e-06	S	ThiJ PfpI family protein
kefC	17.9075	14.8178	0.00179494	P	Sodium/hydrogen exchanger family
flgK	16.7233	15.5448	0.00131246	N	flagellar hook-associated protein
lpxD2	35.5764	25.78	1.58e-05	M	Catalyzes the N-acylation of UDP-3-O-acylglucosamine using 3-hydroxyacyl-ACP as the acyl donor. Is involved in the biosynthesis of lipid A, a phosphorylated glycolipid that anchors the lipopolysaccharide to the outer membrane of the cell (By similarity)
tadA	13.3643	12.7137	0.00432438	F, J	cmp dcmp deaminase, zinc-binding
dnaX	25.8545	16.6257	0.000820983	L	dna polymerase iii
parA	30.8435	9.87882	0.0142514	D	Chromosome Partitioning Protein
dapE	12.9874	14.5656	0.0019834	E	peptidase
ilvE	22.4916	17.3007	0.000604639	E	brancheD-chain amino acid aminotransferase
mqnD	13.7367	12.8215	0.00410947	S	Pfam:DUF178
hemC	6.03758	8.99078	0.0212814	H	Tetrapolymerization of the monopyrrole PBG into the hydroxymethylbilane pre-uroporphyrinogen in several discrete steps (By similarity)
hemY	8.2451	16.4583	0.000879007	H	Flavin containing amine oxidoreductase
yfkJ	18.0788	14.5162	0.00201943	T	protein tyrosine phosphatase
ndh	8.62362	10.8847	0.00923882	C	NADH dehydrogenase
lb_056	22.229	21.6802	9.11e-05	S	Hypothetical protein
lb_063	137.294	21.0088	0.000120907	S	Hypothetical protein
argK	10.3125	11.1636	0.0081988	E	lysine arginine ornithrine transport system kinase
lb_089	10.8432	11.2695	0.00785102	S	fad dependent oxidoreductase
pgaB	32.1659	45.8882	3.01e-09	G	polysaccharide deacetylase
cpnA	139.672	32.2905	1.02e-06	S	short-chain dehydrogenase reductase
cyaA	18.597	20.775	0.000133172	T	Adenylate guanylate Cyclase
fabG3	15.1569	15.2523	0.00149745	S	Dehydrogenase
cobD	96.3353	15.3913	0.00140693	H	Converts cobyric acid to cobinamide by the addition of aminopropanol on the F carboxylic group (By similarity)
cobQ	15.0346	48.2523	1.08e-09	H	catalyzes amidations at positions B, D, E, and G on adenosylcobyrinic A,C-diamide. NH(2) groups are provided by glutamine, and one molecule of ATP is hydrogenolyzed for each amidation (By similarity)
cobP	35.2137	48.4831	1.06e-09	H	Adenosylcobinamide kinase
cbiA	19.7719	41.1418	2.33e-08	H	Responsible for the amidation of carboxylic groups at position A and C of either cobyrinic acid or hydrogenobrynic acid. NH(2) groups are provided by glutamine, and one molecule of ATP is hydrogenolyzed for each amidation (By similarity)
cbiG	17.7824	16.6885	0.000798716	H	biosynthesis protein (CbiG)
cbiET	11.9728	44.8884	4.27e-09	H	Precorrin-6y C5,15-methyltransferase
paaE	33.7488	13.1925	0.00353713	C	Is involved in NO detoxification in an aerobic process, termed nitric oxide dioxygenase (NOD) reaction that utilizes O(2) and NAD(P)H to convert NO to nitrate, which protects the bacterium from various noxious nitrogen compounds. Therefore, plays a central role in the inducible response to nitrosative stress (By similarity)
cbiX	19.6237	19.9854	0.000184646	H	sirohydrochlorin cobaltochelatase
pbsA1	19.1453	9.52256	0.0166448	P	cysteinyl-tRNA synthetase
patA	11.0526	24.3703	3.01e-05	M	Membrane bOund o-acyl transferase mboat family protein
yocK	81.0534	10.6338	0.0101952	K	Transcriptional regulator, TraR DksA family
putP	13.3076	12.3775	0.00498592	E	solute symporter
scpA	22.6517	70.6382	5.63e-14	I	Methylmalonyl-coA mutase
mutB	8.5649	20.3484	0.000158462	I	Methylmalonyl-coA mutase
gltA	8.2234	11.8535	0.00618257	E	Glutamate synthase
mtnB	19.97	38.5835	7.06e-08	E	Catalyzes the dehydration of methylthioribulose-1- phosphate (MTRu-1-P) into 2,3-diketo-5-methylthiopentyl-1- phosphate (DK-MTP-1-P) (By similarity)
alr1	50.4845	14.5871	0.00197545	M	Catalyzes the interconversion of L-alanine and D- alanine. May also act on other amino acids (By similarity)
citB	25.6131	20.5301	0.000146112	C	Aconitate hydratase
oprF	97.5828	32.7108	8.7e-07	S	Not found annotation
epmA	38.1335	42.0729	1.57e-08	J	lysyl-tRNA synthetase
nifA	11.3585	14.3876	0.00213931	S	Not found annotation
parB4	44.3543	36.1461	1.93e-07	K	ParB family protein

## Sheet: Table 2
Additional file 4 Table 2. Summary of statistical analysis and virulence-associated genes under positive selection amongst core L. interrogans genes
Gene	dN/dS	VFDB accession number	Function category	Gene annotation
kdsD	15.3203	VFG001971	Adherence	Gene related to capsule
aer	21.5436	VFG000104	Adherence	accessory colonization factors
pabB	25.0566	VFG000368	iron uptake	siderophore
sdh	9.75323	VFG005767	unclassified	3-ketoacyl-ACP-reductase CylG
rmd	15.6708	VFG002556	Antiphagocytosis	Gene related to capsule
soj	21.9823	VFG001349	Antiphagocytosis, serum resistence	Gene related to capsule
acdA	24.552	VFG021827	unclassified	Acyl-CoA dehydrogenase
yheS	32.4002	VFG002176	toxin	cytolysin
gluP	14.7601	VFG042869	unclassified	type IV pilus biogenesis protein PilF
glmM	18.1663	VFG014893	unclassified	phosphomannomutase
sipU	48.1891	VFG042972	Adherence	Adherence, complement resistance
ompA	17.1257	VFG001931	Adherence	Fibeonectin binding-protein
mrsA	28.4163	VFG037100	stress protein	Detoxified H2O2, protects against ROS
zraR	20.6687	VFG002525	Invasion	Polar flagella
bshA	52.4819	VFG013496	unclassified	glycosyltransferase
yiaD	18.6421	VFG001931	Adherence	Fibeonectin binding-protein
la_3523	21.5048	VFG000841	toxin	hemolysin transportor protein, membrane damaging, pore forming
tar	55.8345	VFG043209	unclassified	methyl-accepting chemotaxis protein
fecA	14.3402	VFG000935	iron uptake	outer membrane heme/hemoglobin receptor
wecE	15.209	VFG000036	Endotoxin	lipopolysacharide biosynthesis protein, LPS
wecA	8.26966	VFG011519	unclassified	undecaprenyl-phosphate alpha-N-acetylglucosaminyltransferase
adhP	9.66657	VFG002548	Antiphagocytosis	capsular polysaccharide biosynthesis fatty acid syntase
hbpA	8.34182	VFG000917	iron uptake	outer membrane heme/hemoglobin receptor
alaA	11.6009	VFG001964	Adherence	aminotransferase, fibronectin binding-protein
wfgD	8.28264	VFG002368	unclassified	putative glycosyltransferase, LPS O-antigen
pleD	14.8535	VFG045467	Signaling	cyclic GMP phosphodiesterase
dctD	16.0875	VFG011946	unclassified	sigma-54 associated transcriptional activator
rcp1	298.241	VFG001226	Adherence, motility	twitching motility protein
patA	55.756	VFG000130	Antiphagocytosis	Algenate o-acetyltransferase, mucoid exopolysacharide
rfaF	20.8384	VFG000143	Adherence	heptosyltransferase
neuB	16.6563	VFG001338	Antiphagocytosis, serum resistence	N-acethyl neuramic acid synthetase
virA	20.1074	VFG043346	Motility	flagella sensor histidine kinase
capB	10.1334	VFG000682	Antiphagocytosis	Poly-gamma glutamate synthesis
ettA	7.68072	VFG000344	iron uptake	iron(III)ABC transporter, hemoglobin binding protein
cyaA	33.0035	VFG000104	Adherence	accessory colonization factors
cph1	18.4273	VFG043398	unclassified	signal transduction histidine kinase
natA	31.826	VFG005776	unclassified	ATP-binding cassette transporter
cheA	14.0432	VFG043211	unclassified	chemotaxis protein
mepS	26.227	VFG000070	Invasion	Invasion associated protein
la_2410	20.6379	VFG002027	Adherence	bifunctional D-beta-D-heptose 7-phosphate kinase/D-beta-D-heptose 1-phosphate adenylyltransferase
rpoN	29.3649	VFG043396	unclassified	RNA-polymerase factor sigma-54
flhB	999	VFG043362	Motility	flagella protein (polar flagella)
mepM	42.3188	VFG000145	protease	protease precursor
divJ	37.9087	VFG009810	unclassified	two componet system response sensor kinase membrane
lpxC	23.1956	VFG013412	unclassified	UDP-3-O-(R-3-hydroxymyristoyl)-N-acetylglucosamine deacetylase
csgA	53.002	VFG005767	unclassified	3-ketoacyl-ACP-reductase
patA	10.5234	VFG000130	Antiphagocytosis	arginate o-acetyltransferase, mucoid exopolysaccharide
purN	65.1291	VFG002230	Intracellular survival	GDP-mannose 4,6-dehydratase / GDP-4-amino-4,6-dideoxy-D-mannose formyltransferase
pglJ	45.0596	VFG002224	Intracellular survival	mannosyltransferase
bioF	8.84583	VFG002546	Antiphagocytosis	acyl co-a transferase, gene related to capsule
ggt	26.4236	VFG000679	Antiphagocytosis	gamma-glutamyltranspeptidase, required for polyglutamate anchoring to peptidoglycan, gene related to capsule
clpA	19.5837	VFG000079	stress protein	endopeptidase clp ATP-binding chain C, proteolysis and required for growth under stress conditions
dppD	21.4206	VFG001206	iron uptake	iron(III)ABC transporter
sunS	77.846	VFG001936	Adherence	glucosyltransferase, fibronectin biding-protein
fliN2	31.0122	VFG002336	Invasion, motility	fagella motor switch protein
yegE3	8.91809	VFG001213	Adherence	two component sensor
cheR	95.187	VFG002528	Invasion	chemotaxis protein methyltransferase, motility and macrophage invasion
ylmA	10.6287	VFG013070	iron uptake	ATP-binding component of hemin transport system
capA	26.7272	VFG000680	Antiphagocytosis	poly-gamma glutamate transport, gene related to capsule
hspA	8.61963	VFG001397	Heat shock protein	Heat shock protein
hrp1	32.0129	VFG001971	Adherence	gene related to capsule (D-arabinose 5-phosphate isomerase)
cheW	66.7464	VFG002530	unclassified	Chemotaxis protein, motility and macrophage invasion
cph2	37.6297	VFG045467	Signaling	cyclic di-GMP phosphodiesterase
waaA	11.7631	VFG000330	Endotoxin	3-deoxy-d-manno-octulosonic-acid transferase
rcp1	3.37734	VFG001226	Adherence	twitching motility protein, motility and pathogenic adaptation
tuaD	70.974	VFG000122	Antiphagocytosis	GDP-mannose 6-dehydrogenase, algenate mucoid exopolysaccharide
tetA	7.83072	VFG010858	iron uptake	inner membrane protein required for export legiobactin, iron assimilation
patA	33.7676	VFG000130	Adherence	Algenate o-acetyltransferase, mucoid exopolysacharide
yhhX	21.7656	VFG000038	Endotoxin	oxidoreductase
patA	12.4255	VFG000130	Antiphagocytosis	alginate o-acetyltransferase, mucoid exopolysaccharide
hisC	26.8359	VFG001965	Adherence	aminotransferase, fibronectin binding-protein
cysA	306.657	VFG001206	iron uptake	iron(III)ABC transporter
cysT	16.7624	VFG000249	iron uptake	iron(III)ABC transporter, permease protein
sbp	12.9796	VFG000105	Adherence	accessory colonization factors
lpxB	13.0636	VFG013384	unclassified	Lipid-A-disaccharide synthase
tarI	98.9712	VFG000700	Antiphagocytosis	bifunctional; ribulose 5-phosphate reductase; CDP-ribitol pyrophosphorylase, gene related capsule
fabG	72.299	VFG000934	iron uptake	2,3-dihydro-2,3-dihydroxybenzoate dehydrogenase, Ton-B dependent iron transport
msrB	10.2963	VFG037100	stress protein	trifunctional thioredoxin/methionine sulfoxide reductase A/B protein, protect against ROS
pdxA	46.7064	VFG043391	unclassified	4-hydroxythreonine-4-phosphate dehydrogenase
rlmI	26.1164	VFG011826	unclassified	flagella hook-length control
msrA	10.8239	VFG037100	stress protein	trifunctional thioredoxin/methionine sulfoxide reductase A/B protein, protect against ROS
LpxD1	65.8291	VFG013374	unclassified	UDP-3-O-(3-hydroxymyristoyl) glucosamine N-acyltransferase
la_3924	22.9529	VFG002374	unclassified	paratose synthase, O-antigen
caiE	24.267	VFG045340	Intracellular survival	Rab2 interacting conserved protein A
srrA	51.8246	VFG043373	unclassified	histidine kinase
mmgC	62.5478	VFG021827	unclassified	Acyl-CoA dehydrogenase
alaA	12.2504	VFG021827	Adherence	Aminotransferase, Gene related to capsule
dppD	31.7974	VFG000344	iron uptake	iron(III)ABC transporter, heme uptake
dppD	12.9504	VFG000344	iron uptake	iron(III)ABC transporter
mcp4	56.8601	VFG001228	Adherence	twitching motility protein, motility and pathogenic adaptation
cotSA	127.413	VFG002224	Intracellular survival	mannosyltransferase
flgK	16.7233	VFG001999	Motility	flagellar hook-associated protein
lpxD2	35.5764	VFG011394	unclassified	UDP-3-O-[3-hydroxymyristoyl] glucosamine N-acyltransferase
dnaX	25.8545	VFG000079	stress protein	endopeptidase clp ATP-binding chain C, proteolysis and required for growth under stress conditions
parA	30.8435	VFG001368	Antiphagocytosis	capsular polysaccharide biosynthesis protein
pgaB	32.1659	VFG001287	Adherence	N-deacetylase, involved in polysaccharide intercellular adhesin(PIA) synthesis, polysaccharide intercellular adhesin synthesis
cpnA	139.672	VFG005767	unclassified	3-ketoacyl-ACP-reductase
fabG	15.1569	VFG005767	unclassified	3-ketoacyl-ACP-reductase
cobQ	15.0346	VFG001964	Adherence	aminotransferase, fibronectin binding-protein
patA	11.0526	VFG000130	Antiphagocytosis	Algenate o-acetyltransferase, mucoid exopolysacharide
oprF	97.5828	VFG001931	Adherence	outer membrane fibronectin binding protein

## Sheet: Table 3
Additional file 4 Table 3. Summary of statistical analysis of positive selection and recombination in core genes of L. interrogans
Gene	dN/dS	Phi-test	MaxChi	NSS	GENCONV	COG	Annotation
bgaA	5.47266	0.00213	0.009	0.024	Recombination	G	beta-galactosidase
la_0042	14.0628	0.467	0.182	0.116	Recombination	E	oxidoreductase
bepA	18.6771	0.235	0.126	0.099	Recombination	S	Tetratricopeptide tpr_2 repeat protein
oprF	16.5299	6.25e-06	0	0.005	Recombination	M	ompa motb domain protein
dinF	50.4966	0.17	0.114	0.01	Recombination	V	Mate efflux family protein
tilS	14.5591	0.0163	0.021	0.004	Recombination	D	Ligates lysine onto the cytidine present at position 34 of the AUA codon-specific tRNA(Ile) that contains the anticodon CAU, in an ATP-dependent manner. Cytidine is converted to lysidine, thus changing the amino acid specificity of the tRNA from methionine to isoleucine (By similarity)
gcvP	10.6847	3.11e-07	0.004	0	Recombination	E	The glycine cleavage system catalyzes the degradation of glycine. The P protein binds the alpha-amino group of glycine through its pyridoxal phosphate cofactor
putO	3.63451	1.39e-09	0.003	0	Recombination	S	o-methyltransferase
leuS	12.8212	0.0114	0.19	0.057	Recombination	J	Leucyl-tRNA synthetase
dnaK	33.0141	0.00903	0.189	0.001	Recombination	O	Acts as a chaperone (By similarity)
mnmC	9.2344	0.0271	0.035	0.004	Recombination	E	Catalyzes the last two steps in the biosynthesis of 5- methylaminomethyl-2-thiouridine (mnm(5)s(2)U) at the wobble position (U34) in tRNA. Catalyzes the FAD-dependent demodification of cmnm(5)s(2)U34 to nm(5)s(2)U34, followed by the transfer of a methyl group from S-adenosyl-L-methionine to nm(5)s(2)U34, to form mnm(5)s(2)U34 (By similarity)
rsbU	4.67393	0.478	0.108	0.192	Recombination	T	response regulator
cshE	11.2549	0.178	0	0.512	Recombination	L	helicase
ccmF	14.871	1.16e-07	0	0	Recombination	O	cytochrome c-type biogenesis protein
proS	9.5481	9.91e-08	0.019	0	Recombination	J	Catalyzes the attachment of proline to tRNA(Pro) in a two-step reaction proline is first activated by ATP to form Pro- AMP and then transferred to the acceptor end of tRNA(Pro). As ProRS can inadvertently accommodate and process non-cognate amino acids such as alanine and cysteine, to avoid such errors it has two additional distinct editing activities against alanine. One activity is designated a…
ttrB	10.3577	0.239	0.38	0.035	Recombination	C	Molybdopterin oxidoreductase iron-sulfur binding subunit
hsdM	6.91402	1.76e-15	0.002	0	Recombination	V	type I restriction-modification system
kdpD	14.2872	0.0176	0	0	Recombination	T	Osmosensitive K channel His kinase sensor
tolB	8.84728	2.53e-07	0	0	Recombination	S	WD40-like Beta Propeller Repeat
sspH	14.7094	0.00826	0	0.08	Recombination	S	Leucine rich repeat protein
acm	18.5253	0.219	0.994	0.01	Recombination	M	hydrolase, family 25
cyaA	2.90289	1	0	1	Recombination	T	Adenylate Guanylate cyclase
icmF	7.24434	0.00336	0.045	0	Recombination	E	DNA (cytosine-5-)-methyltransferase
rafA	13.1521	1.42e-05	0.002	0	Recombination	G	K07407 alpha-galactosidase EC 3.2.1.22
mcpB	21.2077	0.191	0.001	0.147	Recombination	N, T	Methyl-accepting chemotaxis
clpX	25.9532	6.78e-13	0.047	0	Recombination	O	ATP-dependent specificity component of the Clp protease. It directs the protease to specific substrates. Can perform chaperone functions in the absence of ClpP (By similarity)
barA	6.52562	4.19e-07	0.039	0	Recombination	T	hybrid histidine kinase
panC	6.96937	0.000609	0.016	0	Recombination	H	Catalyzes the condensation of pantoate with beta-alanine in an ATP-dependent reaction via a pantoyl-adenylate intermediate (By similarity)
mfd	10.3286	0.00763	0.031	0.003	Recombination	L	transcriptioN-repair coupling factor
rsbU	7.49874	0.402	0.37	0.685	Recombination	T	Sigma factor regulatory protein
accA1	32.9872	5.55e-06	0.006	0	Recombination	I	Biotin lipoyl attachment
tsr	6.95431	0.0366	0.001	0.008	Recombination	S	Methyl-accepting chemotaxis
hldE	4.77957	6.98e-14	0.005	0	Recombination	M	Bi-functional protein
ubiD	17.6628	0.0219	0.025	0.15	Recombination	H	Catalyzes the decarboxylation of 3-octaprenyl-4-hydroxy benzoate to 2-octaprenylphenol (By similarity)
la_2262	5.40095	0.0125	0.044	0.151	Recombination	C	FAD linked oxidase domain protein
glpD	17.5688	0.00317	0.005	0	Recombination	C	Glycerol-3-phosphate dehydrogenase
sir2	26.4865	0.00383	0	0.016	Recombination	K	NAD-dependent protein deacetylase which modulates the activities of several enzymes which are inactive in their acetylated form. May also have NAD-dependent lysine demalonylase and desuccinylase activity (By similarity)
pld	6.0065	0.574	0	0.051	Recombination	I	phospholipase d
nth	15.1334	1	1	1	Recombination	L	endonuclease III
vioD	5.1893	0.00141	0.053	0	Recombination	E	Aminotransferase
pgcA	15.7657	0.635	0	0	Recombination	G	Phosphoglucomutase phosphomannomutase alpha beta alpha domain
putP	22.8771	0.00452	0.042	0	Recombination	E	sodium solute
la_2030	8.88453	0.933	0.797	0.736	Recombination	O	peptidase m48, ste24p
pdhC	16.7367	0.000647	0.02	0.001	Recombination	C	Dehydrogenase
la_1984	21.5371	0.451	0.941	0.627	Recombination	S	Hypothetical protein
asnS	11.3915	0.0828	0	0	Recombination	J	asparaginyl-tRNA synthetase
rmlD	4.94615	2.24e-08	0	0	Recombination	M	Dtdp-4-dehydrorhamnose reductase
fcl	4.54606	0.234	0.181	0.491	Recombination	M	Nad-dependent epimerase dehydratase
petE	7.9088	0.000257	0	0	Recombination	S	PbH1
proC	11.3351	0.325	0.417	0.37	Recombination	E	pyrroline-5-carboxylate reductase
hppA1	6.34883	0	0	0	Recombination	C	pump that utilizes the energy of pyrophosphate hydrolysis as the driving force for
lplJ	8.16083	0.0984	0	0.001	Recombination	H	biotin lipoate A B protein ligase
oatA	16.6142	2.57e-05	0.001	0	Recombination	I	Acyl-transferase
purL	48.3402	0.0207	0.039	0.002	Recombination	F	phosphoribosylformylglycinamidine synthase ii
iscU	11.2761	0.000336	0.011	0.003	Recombination	C	FeS cluster assembly scaffold protein NifU
nuoD	11.8618	3.03e-12	0.049	0	Recombination	C	NDH-1 shuttles electrons from NADH, via FMN and iron- sulfur (Fe-S) centers, to quinones in the respiratory chain. The immediate electron acceptor for the enzyme in this species is believed to be ubiquinone. Couples the redox reaction to proton translocation (for every two electrons transferred, four hydrogen ions are translocated across the cytoplasmic membrane), and thus conserves the redox ene…
nuoH	5.39252	4.73e-06	0	0	Recombination	C	NDH-1 shuttles electrons from NADH, via FMN and iron- sulfur (Fe-S) centers, to quinones in the respiratory chain. The immediate electron acceptor for the enzyme in this species is believed to be ubiquinone. Couples the redox reaction to proton translocation (for every two electrons transferred, four hydrogen ions are translocated across the cytoplasmic membrane), and thus conserves the redox ene…
colA	4.55989	6.14e-05	0	0	Recombination	S	microbial collagenase
menH	11.7916	0.00283	0.011	0.009	Recombination	S	alpha/beta hydrolase
liaS	7.44096	0.258	0.054	0.169	Recombination	T	Signal transduction histidine kinase
fusA	39.9867	0.0276	0.42	0.965	Recombination	J	Catalyzes the GTP-dependent ribosomal translocation step during translation elongation. During this step, the ribosome changes from the pre-translocational (PRE) to the post- translocational (POST) state as the newly formed A-site-bound peptidyl-tRNA and P-site-bound deacylated tRNA move to the P and E sites, respectively. Catalyzes the coordinated movement of the two tRNA molecules, the mRNA and…
folC	30.6163	0.237	0.038	0.064	Recombination	H	folylpolyglutamate synthase Dihydrofolate synthase
recQ	12.1398	0.0312	0.047	0.427	Recombination	L	ATP-dependent DNA helicase RecQ
copA	31.5907	0.0122	0.037	0.146	Recombination	P	P-type atpase
metG	31.1362	0.339	0.016	0.169	Recombination	J	Is required not only for elongation of protein synthesis but also for the initiation of all mRNA translation through initiator tRNA(fMet) aminoacylation (By similarity)
coaBC	9.71982	0.0155	0.022	0	Recombination	H	Phosphopantothenoylcysteine decarboxylase
choD	10.6089	0.0034	0.008	0.001	Recombination	E	Esterase lipase
rsbU	27.3745	0.691	0.03	0.558	Recombination	T	protein serine threonine phosphatase
gltX	10.5214	0.157	0.932	0.271	Recombination	J	Catalyzes the attachment of glutamate to tRNA(Glu) in a two-step reaction glutamate is first activated by ATP to form Glu-AMP and then transferred to the acceptor end of tRNA(Glu) (By similarity)
cysN	25.9837	0.0134	0.031	0.005	Recombination	P	may be the GTPase, regulating ATP sulfurylase activity (By similarity)
acsA	121.755	0.000729	0	0	Recombination	I	Catalyzes the conversion of acetate into acetyl-CoA (AcCoA), an essential intermediate at the junction of anabolic and catabolic pathways. AcsA undergoes a two-step reaction. In the first half reaction, AcsA combines acetate with ATP to form acetyl-adenylate (AcAMP) intermediate. In the second half reaction, it can then transfer the acetyl group from AcAMP to the sulfhydryl group of CoA, forming …
gpsA	24.4957	0.00078	0	0.001	Recombination	I	glycerol-3-phosphate acyltransferase
hemL	5.08027	0.747	0.002	0.001	Recombination	H	Glutamate-1-semialdehyde aminotransferase
ftsK	16.8935	0.117	0.326	0.003	Recombination	D	cell division protein FtsK

## Sheet: Table 4
Additional file 4 Table 4. Virulence-associated genes with positive selection and recombination
Gene	VFDB_id	Annotation
oprF	VFG001931(gb|NP_282616)	(cadF) outer membrane fibronectin-binding protein [CadF (VF0322)] [Campylobacter jejuni subsp. jejuni NCTC 11168]
ccmF	VFG010882(gb|YP_094896)	(ccmF) cytochrome c heme lyase subunit CcmF [Cytochrome c muturation (ccm) locus (CVF358)] [Legionella pneumophila subsp. pneumophila str. Philadelphia 1]
kdpD	VFG009810(gb|NP_215272)	(phoR)Possible two component system response sensor kinase membrane associated PhoR [PhoP/R (CVF331)] [Mycobacterium tuberculosis H37Rv]
sspH	VFG000468(gb|NP_461184)	(sspH2) type III secretion system effector SspH2
mcpB	VFG043209(gb|YP_001006778)	(cheD) methyl-accepting chemotaxis protein CheD [peritrichous flagella (AI145)] [Yersinia enterocolitica subsp. enterocolitica 8081]
clpX	VFG000080(gb|NP_464522)	(clpE) ATP-dependent protease [ClpE (VF0073)] [Listeria monocytogenes EGD-e]
barA	VFG009810(gb|NP_215272)	(phoR) Possible two component system response sensor kinase membrane associated PhoR [PhoP/R (CVF331)] [Mycobacterium tuberculosis H37Rv]
tsr	VFG043209(gb|YP_001006778)	(cheD) methyl-accepting chemotaxis protein CheD [peritrichous flagella (AI145)] [Yersinia enterocolitica subsp. enterocolitica 8081]
hldE	VFG000331(gb|NP_439675)	(rfaE) ADP-heptose synthase [LOS (VF0044)] [Haemophilus influenzae Rd KW20]
vioD	VFG001964(gb|NP_282577)	(Cj1436c) aminotransferase [Capsule (VF0323)] [Campylobacter jejuni subsp. jejuni NCTC 11168]
pgcA	VFG013327(gb|NP_438900)	(yhxB/manB) phosphomannomutase [LOS (CVF494)] [Haemophilus influenzae Rd KW20]
fcl2	VFG002364(gb|YP_001007256)	(fcl) GDP-fucose synthetase [O-antigen (VF0392)] [Yersinia enterocolitica subsp. enterocolitica 8081]
lpIJ	VFG002158(gb|NP_464456)	(lplA1) lipoate protein ligase [LplA1 (VF0347)] [Listeria monocytogenes EGD-e]
oatA	VFG032992(gb|NP_464816)	(oatA) peptidoglycan O-acetyltransferase [OatA (VF0441)] [Listeria monocytogenes EGD-e]
iscU	VFG002482(gb|YP_111511)	(tagAB-5) Type VI secretion system protein [T6SS-1 (VF0429)] [Burkholderia pseudomallei K96243]
colA	VFG002276(gb|NP_561089)	(colA) collagenase [kappa-toxin (VF0388)] [Clostridium perfringens str. 13]
copA	VFG000574(gb|NP_462662)	(mgtB) Mg2+ transport protein [MgtBC (VF0106)] [Salmonella enterica subsp. enterica serovar Typhimurium str. LT2]
acsA	VFG000932(gb|NP_752612)	(entE) 2,3-dihydroxybenzoate-AMP ligase component of enterobactin synthase multienzyme complex [Enterobactin (VF0228)] [Escherichia coli CFT073]
hemL	VFG016046(gb|NP_251103)	(pvdH) diaminobutyrate-2-oxoglutarate aminotransferase PvdH [pyoverdine (IA001)] [Pseudomonas aeruginosa PAO1]
ftsK	VFG002409(gb|NP_645079)	(essC) type VII secretion system protein EssC,FtsK/SpoIIIE family ATPase [Type VII secretion system (VF0403)] [Staphylococcus aureus subsp. aureus MW2]
