# Supplementary material for: Genomic analysis of Leptospira interrogans serovar Paidjan and Dadas isolates from carrier dogs and comparative genomic analysis to detect genes under positive selection
Source: BMC Genomics. 2019 Mar 4;20:168. doi: 10.1186/s12864-019-5562-z (PMC6399948; doi:10.1186/s12864-019-5562-z)
Supplement: Supplementary file 6 — Tables S1-S2. Leptospira strains used for serogroup and serovar typing. (XLSX 13 kb) [file 12864_2019_5562_MOESM6_ESM.xlsx]

## Sheet: Table 1
Additional file 5 Table 1. Strains used for serogroup identification in Leptospira.
Number	Serogroup	Serovar	Strain
1	Australis	Australis	Ballico
2	Australis	Bratislava	Jez Bratislava
3	Autumnalis	Bangkinang	Bangkinang I
4	Autumnalis	Butembo	Butembo
5	Autumnalis	Carlos	C3
6	Autumnalis	Rachmati	Rachmat
7	Ballum	Ballum	Mus 127
8	Ballum	Kenya	Njenga
9	Bataviae	Bataviae	Swart
10	Canicola	Canicola	Hond Utrecht IV
11	Canicola	Schueffneri	Vleermuis 90 C
12	Celledoni	Celledoni	Celledoni
13	Cynopteri	Cynopteri	3522 C
14	Djasiman	Djasiman	Djasiman
15	Grippotyphosa	Grippotyphosa	Moskva V
16	Grippotyphosa	Huanuco	M 4
17	Hebdomadis	Hebdomadis	Hebdomadis
18	Hebdomadis	Worsfoldi	Worsfold
19	Icterohaemorrhagiae	Copenhageni	Wijnberg
20	Icterohaemorrhagiae	Icterohaemorrhagiae	RGA
21	Javanica	Poi	Poi
22	Louisiana	Louisiana	LSU 1945
23	Manhao	Manhao	L 60
24	Mini	Mini	Sari
25	Panama	Panama	CZ 214 K
26	Pomona	Pomona	Pomona
27	Pyrogenes	Pyrogenes	Salinem
28	Sarmin	Rio	Rr 5
29	Sarmin	Weaveri	CZ 390
30	Sejroe	Hardjo type Prajitno	Hardjoprajitno
31	Sejroe	Saxkoebing	Mus 24
32	Shermani	Shermani	1342 K
33	Tarassovi	Bakeri	LT 79
34	Tarassovi	Mogden	Compton
35	Tarassovi	Rama	316
36	Tarassovi	Tarassovi	Perepelitsin
37	Semaranga	Patoc	Patoc I
38	Hurstbridge	Hurstbridge	BUT
39	Leptonema	Illini	3055
40	Ranarum	Ranarum	ICF
41	Genomospecies 1	Sichuan	79601
42	Difco contaminant
43	Lyme	Lyme	10

## Sheet: Table 2
Additional file 4 Table 2. Strains used for production of monoclonal antibodies for serovar typing in Leptospira.
Fusion number	Serovar	Strain	Reacting serogroups
12	Copenhageni	Wijnberg	Icterohaemorrhagiae/Sarmin;
13	Hardjo type Prajitno	Hardjoprajitno	Sejroe / Hebdomadis;
16	Hardjo type Prajitno	Hardjoprajitno	Sejroe / Hebdomadis/Mini;
20	Icterohaemorrhagiae	Ictero I	Icterohaemorrhagiae/Javanica/Sarmin;
21	Hardjo type Prajitno	Hardjoprajitno	Sejroe / Hebdomadis;
22	Hardjo type Prajitno	Hardjoprajitno	Sejroe;
28	Hardjo type Bovis	Hardjobovis	Sejroe;
35	Polonica	493 Poland	Sejroe;
38	Hardjo type Prajitno	Hardjoprajitno	Sejroe/Hebdomadis;
43	Pomona	Pomona	Pomona;
46	Proechimys	1161 U	Pomona;
48	Tropica	CZ 299	Pomona;
50	Saxkoebing	Mus 24	Sejroe;
52	Mankarso	Mankarso	Icterohaemorrhagiae;
58	Mozdok	5621	Pomona;
61	Mozdok	5621	Pomona;
64	Bim	1051	Autumnalis / Djasiman / Cynopteri / Louisiana;
65	Bim	1051	Autumnalis;
69	Fortbragg	Fort Bragg	Autumnalis / Djasiman / Cynopteri / Louisiana;
70	Copenhageni	M 20	Icterohaemorrhagiae / Sarmin;
71	Grippotyphosa	Moskva V	Grippotyphosa / Pomona;
74	Castellonis	Castellon 3	Ballum;
81	Bratislava	Jez Bratislava	Australis / Panama;
82	Lai	Lai	Icterohaemorrhagiae / Canicola / Pyrogenes;
89	Ndambari	Ndambari	Icterohaemorrhagiae;
90	Peruviana	LT 941	Australis;
98	Sorexjalna	Sorex Jalna	Javanica / Sarmin / Celledoni;
106	Beye	1537 U	Sejroe / Hebdomadis / Mini;
129	Losbanos	LT 101-69	Bataviae / Tarassovi;
132	Bajan	Toad 67	Australis;
134	Pyrogenes	Salinem	Pyrogenes;
151	Tarassovi	Perepelitsin	Tarassovi / Shermani;
152	Canicola	Hond Utrecht IV	Canicola / Ranarum;
164	Vanderhoedeni	Kipod 179	Grippotyphosa;
165	Grippotyphosa	Dutch M.	Grippotyphosa.
